# Supplementary material for: Systems Modelling of NHEJ Reveals the Importance of Redox Regulation of Ku70/80 in the Dynamics of DNA Damage Foci
Source: PLoS One. 2013 Feb 6;8(2):e55190. doi: 10.1371/journal.pone.0055190 (PMC3566652; doi:10.1371/journal.pone.0055190)
Supplement: Model S1 — SBML code for the full model. (XML) [file pone.0055190.s003.xml]

<?xml version="1.0" encoding="UTF-8"?>
<sbml xmlns="http://www.sbml.org/sbml/level2" level="2" version="1">
  <model>
    <listOfCompartments>
      <compartment id="default" size="1"/>
    </listOfCompartments>
    <listOfSpecies>
      <species id="A" name="Background Sources of Damage" compartment="default" initialAmount="8" boundaryCondition="true" constant="true"/>
      <species id="B" name="ROS" compartment="default" initialAmount="0"/>
      <species id="C1" name="DNA1" compartment="default" initialAmount="1"/>
      <species id="D1" name="Simple DSB1" compartment="default" initialAmount="0"/>
      <species id="C2" name="DNA2" compartment="default" initialAmount="1"/>
      <species id="D2" name="Simple DSB2" compartment="default" initialAmount="0"/>
      <species id="C3" name="DNA3" compartment="default" initialAmount="1"/>
      <species id="D3" name="Simple DSB3" compartment="default" initialAmount="0"/>
      <species id="C4" name="DNA4" compartment="default" initialAmount="1"/>
      <species id="D4" name="Simple DSB4" compartment="default" initialAmount="0"/>
      <species id="C5" name="DNA5" compartment="default" initialAmount="1"/>
      <species id="D5" name="Simple DSB5" compartment="default" initialAmount="0"/>
      <species id="C6" name="DNA6" compartment="default" initialAmount="1"/>
      <species id="D6" name="Simple DSB6" compartment="default" initialAmount="0"/>
      <species id="C7" name="DNA7" compartment="default" initialAmount="1"/>
      <species id="D7" name="Simple DSB7" compartment="default" initialAmount="0"/>
      <species id="C8" name="DNA8" compartment="default" initialAmount="1"/>
      <species id="D8" name="Simple DSB8" compartment="default" initialAmount="0"/>
      <species id="C9" name="DNA9" compartment="default" initialAmount="1"/>
      <species id="D9" name="Simple DSB9" compartment="default" initialAmount="0"/>
      <species id="C10" name="DNA10" compartment="default" initialAmount="1"/>
      <species id="D10" name="Simple DSB10" compartment="default" initialAmount="0"/>
      <species id="C11" name="DNA11" compartment="default" initialAmount="1"/>
      <species id="D11" name="Simple DSB11" compartment="default" initialAmount="0"/>
      <species id="C12" name="DNA12" compartment="default" initialAmount="1"/>
      <species id="D12" name="Simple DSB12" compartment="default" initialAmount="0"/>
      <species id="C13" name="DNA13" compartment="default" initialAmount="1"/>
      <species id="D13" name="Simple DSB13" compartment="default" initialAmount="0"/>
      <species id="C14" name="DNA14" compartment="default" initialAmount="1"/>
      <species id="D14" name="Simple DSB14" compartment="default" initialAmount="0"/>
      <species id="C15" name="DNA15" compartment="default" initialAmount="1"/>
      <species id="D15" name="Simple DSB15" compartment="default" initialAmount="0"/>
      <species id="C16" name="DNA16" compartment="default" initialAmount="1"/>
      <species id="D16" name="Simple DSB16" compartment="default" initialAmount="0"/>
      <species id="C17" name="DNA17" compartment="default" initialAmount="1"/>
      <species id="D17" name="Simple DSB17" compartment="default" initialAmount="0"/>
      <species id="C18" name="DNA18" compartment="default" initialAmount="1"/>
      <species id="D18" name="Simple DSB18" compartment="default" initialAmount="0"/>
      <species id="C19" name="DNA19" compartment="default" initialAmount="1"/>
      <species id="D19" name="Simple DSB19" compartment="default" initialAmount="0"/>
      <species id="C20" name="DNA20" compartment="default" initialAmount="1"/>
      <species id="D20" name="Simple DSB20" compartment="default" initialAmount="0"/>
      <species id="E" name="ROS Degradation" compartment="default" initialAmount="0"/>
      <species id="F" name="uKu70/80" compartment="default" initialAmount="400000"/>
      <species id="G1" name="Ku70/801" compartment="default" initialAmount="0"/>
      <species id="H1" name="Ku70/80 sDSB Complex1" compartment="default" initialAmount="0"/>
      <species id="G2" name="Ku70/802" compartment="default" initialAmount="0"/>
      <species id="H2" name="Ku70/80 sDSB Complex2" compartment="default" initialAmount="0"/>
      <species id="G3" name="Ku70/803" compartment="default" initialAmount="0"/>
      <species id="H3" name="Ku70/80 sDSB Complex3" compartment="default" initialAmount="0"/>
      <species id="G4" name="Ku70/804" compartment="default" initialAmount="0"/>
      <species id="H4" name="Ku70/80 sDSB Complex4" compartment="default" initialAmount="0"/>
      <species id="G5" name="Ku70/805" compartment="default" initialAmount="0"/>
      <species id="H5" name="Ku70/80 sDSB Complex5" compartment="default" initialAmount="0"/>
      <species id="G6" name="Ku70/806" compartment="default" initialAmount="0"/>
      <species id="H6" name="Ku70/80 sDSB Complex6" compartment="default" initialAmount="0"/>
      <species id="G7" name="Ku70/807" compartment="default" initialAmount="0"/>
      <species id="H7" name="Ku70/80 sDSB Complex7" compartment="default" initialAmount="0"/>
      <species id="G8" name="Ku70/808" compartment="default" initialAmount="0"/>
      <species id="H8" name="Ku70/80 sDSB Complex8" compartment="default" initialAmount="0"/>
      <species id="G9" name="Ku70/809" compartment="default" initialAmount="0"/>
      <species id="H9" name="Ku70/80 sDSB Complex9" compartment="default" initialAmount="0"/>
      <species id="G10" name="Ku70/8010" compartment="default" initialAmount="0"/>
      <species id="H10" name="Ku70/80 sDSB Complex10" compartment="default" initialAmount="0"/>
      <species id="G11" name="Ku70/8011" compartment="default" initialAmount="0"/>
      <species id="H11" name="Ku70/80 sDSB Complex11" compartment="default" initialAmount="0"/>
      <species id="G12" name="Ku70/8012" compartment="default" initialAmount="0"/>
      <species id="H12" name="Ku70/80 sDSB Complex12" compartment="default" initialAmount="0"/>
      <species id="G13" name="Ku70/8013" compartment="default" initialAmount="0"/>
      <species id="H13" name="Ku70/80 sDSB Complex13" compartment="default" initialAmount="0"/>
      <species id="G14" name="Ku70/8014" compartment="default" initialAmount="0"/>
      <species id="H14" name="Ku70/80 sDSB Complex14" compartment="default" initialAmount="0"/>
      <species id="G15" name="Ku70/8015" compartment="default" initialAmount="0"/>
      <species id="H15" name="Ku70/80 sDSB Complex15" compartment="default" initialAmount="0"/>
      <species id="G16" name="Ku70/8016" compartment="default" initialAmount="0"/>
      <species id="H16" name="Ku70/80 sDSB Complex16" compartment="default" initialAmount="0"/>
      <species id="G17" name="Ku70/8017" compartment="default" initialAmount="0"/>
      <species id="H17" name="Ku70/80 sDSB Complex17" compartment="default" initialAmount="0"/>
      <species id="G18" name="Ku70/8018" compartment="default" initialAmount="0"/>
      <species id="H18" name="Ku70/80 sDSB Complex18" compartment="default" initialAmount="0"/>
      <species id="G19" name="Ku70/8019" compartment="default" initialAmount="0"/>
      <species id="H19" name="Ku70/80 sDSB Complex19" compartment="default" initialAmount="0"/>
      <species id="G20" name="Ku70/8020" compartment="default" initialAmount="0"/>
      <species id="H20" name="Ku70/80 sDSB Complex20" compartment="default" initialAmount="0"/>
      <species id="I" name="uDNA-PKcs Artemis" compartment="default" initialAmount="100000"/>
      <species id="J1" name="DNA-PKcs Artemis1" compartment="default" initialAmount="0"/>
      <species id="K1" name="DNA-PK sDSB Complex1" compartment="default" initialAmount="0"/>
      <species id="L1" name="DNA-PK sDSB Complex1" compartment="default" initialAmount="0"/>
      <species id="J2" name="DNA-PKcs Artemis2" compartment="default" initialAmount="0"/>
      <species id="K2" name="DNA-PK sDSB Complex2" compartment="default" initialAmount="0"/>
      <species id="L2" name="DNA-PK sDSB Complex2" compartment="default" initialAmount="0"/>
      <species id="J3" name="DNA-PKcs Artemis3" compartment="default" initialAmount="0"/>
      <species id="K3" name="DNA-PK sDSB Complex3" compartment="default" initialAmount="0"/>
      <species id="L3" name="DNA-PK sDSB Complex3" compartment="default" initialAmount="0"/>
      <species id="J4" name="DNA-PKcs Artemis4" compartment="default" initialAmount="0"/>
      <species id="K4" name="DNA-PK sDSB Complex4" compartment="default" initialAmount="0"/>
      <species id="L4" name="DNA-PK sDSB Complex4" compartment="default" initialAmount="0"/>
      <species id="J5" name="DNA-PKcs Artemis5" compartment="default" initialAmount="0"/>
      <species id="K5" name="DNA-PK sDSB Complex5" compartment="default" initialAmount="0"/>
      <species id="L5" name="DNA-PK sDSB Complex5" compartment="default" initialAmount="0"/>
      <species id="J6" name="DNA-PKcs Artemis6" compartment="default" initialAmount="0"/>
      <species id="K6" name="DNA-PK sDSB Complex6" compartment="default" initialAmount="0"/>
      <species id="L6" name="DNA-PK sDSB Complex6" compartment="default" initialAmount="0"/>
      <species id="J7" name="DNA-PKcs Artemis7" compartment="default" initialAmount="0"/>
      <species id="K7" name="DNA-PK sDSB Complex7" compartment="default" initialAmount="0"/>
      <species id="L7" name="DNA-PK sDSB Complex7" compartment="default" initialAmount="0"/>
      <species id="J8" name="DNA-PKcs Artemis8" compartment="default" initialAmount="0"/>
      <species id="K8" name="DNA-PK sDSB Complex8" compartment="default" initialAmount="0"/>
      <species id="L8" name="DNA-PK sDSB Complex8" compartment="default" initialAmount="0"/>
      <species id="J9" name="DNA-PKcs Artemis9" compartment="default" initialAmount="0"/>
      <species id="K9" name="DNA-PK sDSB Complex9" compartment="default" initialAmount="0"/>
      <species id="L9" name="DNA-PK sDSB Complex9" compartment="default" initialAmount="0"/>
      <species id="J10" name="DNA-PKcs Artemis10" compartment="default" initialAmount="0"/>
      <species id="K10" name="DNA-PK sDSB Complex10" compartment="default" initialAmount="0"/>
      <species id="L10" name="DNA-PK sDSB Complex10" compartment="default" initialAmount="0"/>
      <species id="J11" name="DNA-PKcs Artemis11" compartment="default" initialAmount="0"/>
      <species id="K11" name="DNA-PK sDSB Complex11" compartment="default" initialAmount="0"/>
      <species id="L11" name="DNA-PK sDSB Complex11" compartment="default" initialAmount="0"/>
      <species id="J12" name="DNA-PKcs Artemis12" compartment="default" initialAmount="0"/>
      <species id="K12" name="DNA-PK sDSB Complex12" compartment="default" initialAmount="0"/>
      <species id="L12" name="DNA-PK sDSB Complex12" compartment="default" initialAmount="0"/>
      <species id="J13" name="DNA-PKcs Artemis13" compartment="default" initialAmount="0"/>
      <species id="K13" name="DNA-PK sDSB Complex13" compartment="default" initialAmount="0"/>
      <species id="L13" name="DNA-PK sDSB Complex13" compartment="default" initialAmount="0"/>
      <species id="J14" name="DNA-PKcs Artemis14" compartment="default" initialAmount="0"/>
      <species id="K14" name="DNA-PK sDSB Complex14" compartment="default" initialAmount="0"/>
      <species id="L14" name="DNA-PK sDSB Complex14" compartment="default" initialAmount="0"/>
      <species id="J15" name="DNA-PKcs Artemis15" compartment="default" initialAmount="0"/>
      <species id="K15" name="DNA-PK sDSB Complex15" compartment="default" initialAmount="0"/>
      <species id="L15" name="DNA-PK sDSB Complex15" compartment="default" initialAmount="0"/>
      <species id="J16" name="DNA-PKcs Artemis16" compartment="default" initialAmount="0"/>
      <species id="K16" name="DNA-PK sDSB Complex16" compartment="default" initialAmount="0"/>
      <species id="L16" name="DNA-PK sDSB Complex16" compartment="default" initialAmount="0"/>
      <species id="J17" name="DNA-PKcs Artemis17" compartment="default" initialAmount="0"/>
      <species id="K17" name="DNA-PK sDSB Complex17" compartment="default" initialAmount="0"/>
      <species id="L17" name="DNA-PK sDSB Complex17" compartment="default" initialAmount="0"/>
      <species id="J18" name="DNA-PKcs Artemis18" compartment="default" initialAmount="0"/>
      <species id="K18" name="DNA-PK sDSB Complex18" compartment="default" initialAmount="0"/>
      <species id="L18" name="DNA-PK sDSB Complex18" compartment="default" initialAmount="0"/>
      <species id="J19" name="DNA-PKcs Artemis19" compartment="default" initialAmount="0"/>
      <species id="K19" name="DNA-PK sDSB Complex19" compartment="default" initialAmount="0"/>
      <species id="L19" name="DNA-PK sDSB Complex19" compartment="default" initialAmount="0"/>
      <species id="J20" name="DNA-PKcs Artemis20" compartment="default" initialAmount="0"/>
      <species id="K20" name="DNA-PK sDSB Complex20" compartment="default" initialAmount="0"/>
      <species id="L20" name="DNA-PK sDSB Complex20" compartment="default" initialAmount="0"/>
      <species id="uM" name="uLiIV XRCC4" compartment="default" initialAmount="30000"/>
      <species id="M1" name="LiIV XRCC41" compartment="default" initialAmount="0"/>
      <species id="N1" name="DNA-PK LiIV XRCC4 sDSB Complex1" compartment="default" initialAmount="0"/>
      <species id="O1" name="Complex DSB1" compartment="default" initialAmount="0"/>
      <species id="P1" name="Ku70/80 cDSB Complex1" compartment="default" initialAmount="0"/>
      <species id="Q1" name="DNA-PK cDSB Complex1" compartment="default" initialAmount="0"/>
      <species id="R1" name="DNA-PK cDSB Complex1" compartment="default" initialAmount="0"/>
      <species id="S1" name="DNA-PK LiIV XRCC4 cDSB Complex1" compartment="default" initialAmount="0"/>
      <species id="T1" name="ATM1" compartment="default" initialAmount="1"/>
      <species id="U1" name="MRN1" compartment="default" initialAmount="1"/>
      <species id="V1" name="MRN ATM Complex1" compartment="default" initialAmount="0"/>
      <species id="W1" name="H2AX1" compartment="default" initialAmount="1"/>
      <species id="X1" name="H2AX1" compartment="default" initialAmount="0"/>
      <species id="Y1" name="Damage Foci1" compartment="default" initialAmount="0"/>
      <species id="Z1" name="Complete Damage Foci1" compartment="default" initialAmount="0"/>
      <species id="M2" name="LiIV XRCC42" compartment="default" initialAmount="0"/>
      <species id="N2" name="DNA-PK LiIV XRCC4 sDSB Complex2" compartment="default" initialAmount="0"/>
      <species id="O2" name="Complex DSB2" compartment="default" initialAmount="0"/>
      <species id="P2" name="Ku70/80 cDSB Complex2" compartment="default" initialAmount="0"/>
      <species id="Q2" name="DNA-PK cDSB Complex2" compartment="default" initialAmount="0"/>
      <species id="R2" name="DNA-PK cDSB Complex2" compartment="default" initialAmount="0"/>
      <species id="S2" name="DNA-PK LiIV XRCC4 cDSB Complex2" compartment="default" initialAmount="0"/>
      <species id="T2" name="ATM2" compartment="default" initialAmount="1"/>
      <species id="U2" name="MRN2" compartment="default" initialAmount="1"/>
      <species id="V2" name="MRN ATM Complex2" compartment="default" initialAmount="0"/>
      <species id="W2" name="H2AX2" compartment="default" initialAmount="1"/>
      <species id="X2" name="H2AX2" compartment="default" initialAmount="0"/>
      <species id="Y2" name="Damage Foci2" compartment="default" initialAmount="0"/>
      <species id="Z2" name="Complete Damage Foci2" compartment="default" initialAmount="0"/>
      <species id="M3" name="LiIV XRCC43" compartment="default" initialAmount="0"/>
      <species id="N3" name="DNA-PK LiIV XRCC4 sDSB Complex3" compartment="default" initialAmount="0"/>
      <species id="O3" name="Complex DSB3" compartment="default" initialAmount="0"/>
      <species id="P3" name="Ku70/80 cDSB Complex3" compartment="default" initialAmount="0"/>
      <species id="Q3" name="DNA-PK cDSB Complex3" compartment="default" initialAmount="0"/>
      <species id="R3" name="DNA-PK cDSB Complex3" compartment="default" initialAmount="0"/>
      <species id="S3" name="DNA-PK LiIV XRCC4 cDSB Complex3" compartment="default" initialAmount="0"/>
      <species id="T3" name="ATM3" compartment="default" initialAmount="1"/>
      <species id="U3" name="MRN3" compartment="default" initialAmount="1"/>
      <species id="V3" name="MRN ATM Complex3" compartment="default" initialAmount="0"/>
      <species id="W3" name="H2AX3" compartment="default" initialAmount="1"/>
      <species id="X3" name="H2AX3" compartment="default" initialAmount="0"/>
      <species id="Y3" name="Damage Foci3" compartment="default" initialAmount="0"/>
      <species id="Z3" name="Complete Damage Foci3" compartment="default" initialAmount="0"/>
      <species id="M4" name="LiIV XRCC44" compartment="default" initialAmount="0"/>
      <species id="N4" name="DNA-PK LiIV XRCC4 sDSB Complex4" compartment="default" initialAmount="0"/>
      <species id="O4" name="Complex DSB4" compartment="default" initialAmount="0"/>
      <species id="P4" name="Ku70/80 cDSB Complex4" compartment="default" initialAmount="0"/>
      <species id="Q4" name="DNA-PK cDSB Complex4" compartment="default" initialAmount="0"/>
      <species id="R4" name="DNA-PK cDSB Complex4" compartment="default" initialAmount="0"/>
      <species id="S4" name="DNA-PK LiIV XRCC4 cDSB Complex4" compartment="default" initialAmount="0"/>
      <species id="T4" name="ATM4" compartment="default" initialAmount="1"/>
      <species id="U4" name="MRN4" compartment="default" initialAmount="1"/>
      <species id="V4" name="MRN ATM Complex4" compartment="default" initialAmount="0"/>
      <species id="W4" name="H2AX4" compartment="default" initialAmount="1"/>
      <species id="X4" name="H2AX4" compartment="default" initialAmount="0"/>
      <species id="Y4" name="Damage Foci4" compartment="default" initialAmount="0"/>
      <species id="Z4" name="Complete Damage Foci4" compartment="default" initialAmount="0"/>
      <species id="M5" name="LiIV XRCC45" compartment="default" initialAmount="0"/>
      <species id="N5" name="DNA-PK LiIV XRCC4 sDSB Complex5" compartment="default" initialAmount="0"/>
      <species id="O5" name="Complex DSB5" compartment="default" initialAmount="0"/>
      <species id="P5" name="Ku70/80 cDSB Complex5" compartment="default" initialAmount="0"/>
      <species id="Q5" name="DNA-PK cDSB Complex5" compartment="default" initialAmount="0"/>
      <species id="R5" name="DNA-PK cDSB Complex5" compartment="default" initialAmount="0"/>
      <species id="S5" name="DNA-PK LiIV XRCC4 cDSB Complex5" compartment="default" initialAmount="0"/>
      <species id="T5" name="ATM5" compartment="default" initialAmount="1"/>
      <species id="U5" name="MRN5" compartment="default" initialAmount="1"/>
      <species id="V5" name="MRN ATM Complex5" compartment="default" initialAmount="0"/>
      <species id="W5" name="H2AX5" compartment="default" initialAmount="1"/>
      <species id="X5" name="H2AX5" compartment="default" initialAmount="0"/>
      <species id="Y5" name="Damage Foci5" compartment="default" initialAmount="0"/>
      <species id="Z5" name="Complete Damage Foci5" compartment="default" initialAmount="0"/>
      <species id="M6" name="LiIV XRCC46" compartment="default" initialAmount="0"/>
      <species id="N6" name="DNA-PK LiIV XRCC4 sDSB Complex6" compartment="default" initialAmount="0"/>
      <species id="O6" name="Complex DSB6" compartment="default" initialAmount="0"/>
      <species id="P6" name="Ku70/80 cDSB Complex6" compartment="default" initialAmount="0"/>
      <species id="Q6" name="DNA-PK cDSB Complex6" compartment="default" initialAmount="0"/>
      <species id="R6" name="DNA-PK cDSB Complex6" compartment="default" initialAmount="0"/>
      <species id="S6" name="DNA-PK LiIV XRCC4 cDSB Complex6" compartment="default" initialAmount="0"/>
      <species id="T6" name="ATM6" compartment="default" initialAmount="1"/>
      <species id="U6" name="MRN6" compartment="default" initialAmount="1"/>
      <species id="V6" name="MRN ATM Complex6" compartment="default" initialAmount="0"/>
      <species id="W6" name="H2AX6" compartment="default" initialAmount="1"/>
      <species id="X6" name="H2AX6" compartment="default" initialAmount="0"/>
      <species id="Y6" name="Damage Foci6" compartment="default" initialAmount="0"/>
      <species id="Z6" name="Complete Damage Foci6" compartment="default" initialAmount="0"/>
      <species id="M7" name="LiIV XRCC47" compartment="default" initialAmount="0"/>
      <species id="N7" name="DNA-PK LiIV XRCC4 sDSB Complex7" compartment="default" initialAmount="0"/>
      <species id="O7" name="Complex DSB7" compartment="default" initialAmount="0"/>
      <species id="P7" name="Ku70/80 cDSB Complex7" compartment="default" initialAmount="0"/>
      <species id="Q7" name="DNA-PK cDSB Complex7" compartment="default" initialAmount="0"/>
      <species id="R7" name="DNA-PK cDSB Complex7" compartment="default" initialAmount="0"/>
      <species id="S7" name="DNA-PK LiIV XRCC4 cDSB Complex7" compartment="default" initialAmount="0"/>
      <species id="T7" name="ATM7" compartment="default" initialAmount="1"/>
      <species id="U7" name="MRN7" compartment="default" initialAmount="1"/>
      <species id="V7" name="MRN ATM Complex7" compartment="default" initialAmount="0"/>
      <species id="W7" name="H2AX7" compartment="default" initialAmount="1"/>
      <species id="X7" name="H2AX7" compartment="default" initialAmount="0"/>
      <species id="Y7" name="Damage Foci7" compartment="default" initialAmount="0"/>
      <species id="Z7" name="Complete Damage Foci7" compartment="default" initialAmount="0"/>
      <species id="M8" name="LiIV XRCC48" compartment="default" initialAmount="0"/>
      <species id="N8" name="DNA-PK LiIV XRCC4 sDSB Complex8" compartment="default" initialAmount="0"/>
      <species id="O8" name="Complex DSB8" compartment="default" initialAmount="0"/>
      <species id="P8" name="Ku70/80 cDSB Complex8" compartment="default" initialAmount="0"/>
      <species id="Q8" name="DNA-PK cDSB Complex8" compartment="default" initialAmount="0"/>
      <species id="R8" name="DNA-PK cDSB Complex8" compartment="default" initialAmount="0"/>
      <species id="S8" name="DNA-PK LiIV XRCC4 cDSB Complex8" compartment="default" initialAmount="0"/>
      <species id="T8" name="ATM8" compartment="default" initialAmount="1"/>
      <species id="U8" name="MRN8" compartment="default" initialAmount="1"/>
      <species id="V8" name="MRN ATM Complex8" compartment="default" initialAmount="0"/>
      <species id="W8" name="H2AX8" compartment="default" initialAmount="1"/>
      <species id="X8" name="H2AX8" compartment="default" initialAmount="0"/>
      <species id="Y8" name="Damage Foci8" compartment="default" initialAmount="0"/>
      <species id="Z8" name="Complete Damage Foci8" compartment="default" initialAmount="0"/>
      <species id="M9" name="LiIV XRCC49" compartment="default" initialAmount="0"/>
      <species id="N9" name="DNA-PK LiIV XRCC4 sDSB Complex9" compartment="default" initialAmount="0"/>
      <species id="O9" name="Complex DSB9" compartment="default" initialAmount="0"/>
      <species id="P9" name="Ku70/80 cDSB Complex9" compartment="default" initialAmount="0"/>
      <species id="Q9" name="DNA-PK cDSB Complex9" compartment="default" initialAmount="0"/>
      <species id="R9" name="DNA-PK cDSB Complex9" compartment="default" initialAmount="0"/>
      <species id="S9" name="DNA-PK LiIV XRCC4 cDSB Complex9" compartment="default" initialAmount="0"/>
      <species id="T9" name="ATM9" compartment="default" initialAmount="1"/>
      <species id="U9" name="MRN9" compartment="default" initialAmount="1"/>
      <species id="V9" name="MRN ATM Complex9" compartment="default" initialAmount="0"/>
      <species id="W9" name="H2AX9" compartment="default" initialAmount="1"/>
      <species id="X9" name="H2AX9" compartment="default" initialAmount="0"/>
      <species id="Y9" name="Damage Foci9" compartment="default" initialAmount="0"/>
      <species id="Z9" name="Complete Damage Foci9" compartment="default" initialAmount="0"/>
      <species id="M10" name="LiIV XRCC410" compartment="default" initialAmount="0"/>
      <species id="N10" name="DNA-PK LiIV XRCC4 sDSB Complex10" compartment="default" initialAmount="0"/>
      <species id="O10" name="Complex DSB10" compartment="default" initialAmount="0"/>
      <species id="P10" name="Ku70/80 cDSB Complex10" compartment="default" initialAmount="0"/>
      <species id="Q10" name="DNA-PK cDSB Complex10" compartment="default" initialAmount="0"/>
      <species id="R10" name="DNA-PK cDSB Complex10" compartment="default" initialAmount="0"/>
      <species id="S10" name="DNA-PK LiIV XRCC4 cDSB Complex10" compartment="default" initialAmount="0"/>
      <species id="T10" name="ATM10" compartment="default" initialAmount="1"/>
      <species id="U10" name="MRN10" compartment="default" initialAmount="1"/>
      <species id="V10" name="MRN ATM Complex10" compartment="default" initialAmount="0"/>
      <species id="W10" name="H2AX10" compartment="default" initialAmount="1"/>
      <species id="X10" name="H2AX10" compartment="default" initialAmount="0"/>
      <species id="Y10" name="Damage Foci10" compartment="default" initialAmount="0"/>
      <species id="Z10" name="Complete Damage Foci10" compartment="default" initialAmount="0"/>
      <species id="M11" name="LiIV XRCC411" compartment="default" initialAmount="0"/>
      <species id="N11" name="DNA-PK LiIV XRCC4 sDSB Complex11" compartment="default" initialAmount="0"/>
      <species id="O11" name="Complex DSB11" compartment="default" initialAmount="0"/>
      <species id="P11" name="Ku70/80 cDSB Complex11" compartment="default" initialAmount="0"/>
      <species id="Q11" name="DNA-PK cDSB Complex11" compartment="default" initialAmount="0"/>
      <species id="R11" name="DNA-PK cDSB Complex11" compartment="default" initialAmount="0"/>
      <species id="S11" name="DNA-PK LiIV XRCC4 cDSB Complex11" compartment="default" initialAmount="0"/>
      <species id="T11" name="ATM11" compartment="default" initialAmount="1"/>
      <species id="U11" name="MRN11" compartment="default" initialAmount="1"/>
      <species id="V11" name="MRN ATM Complex11" compartment="default" initialAmount="0"/>
      <species id="W11" name="H2AX11" compartment="default" initialAmount="1"/>
      <species id="X11" name="H2AX11" compartment="default" initialAmount="0"/>
      <species id="Y11" name="Damage Foci11" compartment="default" initialAmount="0"/>
      <species id="Z11" name="Complete Damage Foci11" compartment="default" initialAmount="0"/>
      <species id="M12" name="LiIV XRCC412" compartment="default" initialAmount="0"/>
      <species id="N12" name="DNA-PK LiIV XRCC4 sDSB Complex12" compartment="default" initialAmount="0"/>
      <species id="O12" name="Complex DSB12" compartment="default" initialAmount="0"/>
      <species id="P12" name="Ku70/80 cDSB Complex12" compartment="default" initialAmount="0"/>
      <species id="Q12" name="DNA-PK cDSB Complex12" compartment="default" initialAmount="0"/>
      <species id="R12" name="DNA-PK cDSB Complex12" compartment="default" initialAmount="0"/>
      <species id="S12" name="DNA-PK LiIV XRCC4 cDSB Complex12" compartment="default" initialAmount="0"/>
      <species id="T12" name="ATM12" compartment="default" initialAmount="1"/>
      <species id="U12" name="MRN12" compartment="default" initialAmount="1"/>
      <species id="V12" name="MRN ATM Complex12" compartment="default" initialAmount="0"/>
      <species id="W12" name="H2AX12" compartment="default" initialAmount="1"/>
      <species id="X12" name="H2AX12" compartment="default" initialAmount="0"/>
      <species id="Y12" name="Damage Foci12" compartment="default" initialAmount="0"/>
      <species id="Z12" name="Complete Damage Foci12" compartment="default" initialAmount="0"/>
      <species id="M13" name="LiIV XRCC413" compartment="default" initialAmount="0"/>
      <species id="N13" name="DNA-PK LiIV XRCC4 sDSB Complex13" compartment="default" initialAmount="0"/>
      <species id="O13" name="Complex DSB13" compartment="default" initialAmount="0"/>
      <species id="P13" name="Ku70/80 cDSB Complex13" compartment="default" initialAmount="0"/>
      <species id="Q13" name="DNA-PK cDSB Complex13" compartment="default" initialAmount="0"/>
      <species id="R13" name="DNA-PK cDSB Complex13" compartment="default" initialAmount="0"/>
      <species id="S13" name="DNA-PK LiIV XRCC4 cDSB Complex13" compartment="default" initialAmount="0"/>
      <species id="T13" name="ATM13" compartment="default" initialAmount="1"/>
      <species id="U13" name="MRN13" compartment="default" initialAmount="1"/>
      <species id="V13" name="MRN ATM Complex13" compartment="default" initialAmount="0"/>
      <species id="W13" name="H2AX13" compartment="default" initialAmount="1"/>
      <species id="X13" name="H2AX13" compartment="default" initialAmount="0"/>
      <species id="Y13" name="Damage Foci13" compartment="default" initialAmount="0"/>
      <species id="Z13" name="Complete Damage Foci13" compartment="default" initialAmount="0"/>
      <species id="M14" name="LiIV XRCC414" compartment="default" initialAmount="0"/>
      <species id="N14" name="DNA-PK LiIV XRCC4 sDSB Complex14" compartment="default" initialAmount="0"/>
      <species id="O14" name="Complex DSB14" compartment="default" initialAmount="0"/>
      <species id="P14" name="Ku70/80 cDSB Complex14" compartment="default" initialAmount="0"/>
      <species id="Q14" name="DNA-PK cDSB Complex14" compartment="default" initialAmount="0"/>
      <species id="R14" name="DNA-PK cDSB Complex14" compartment="default" initialAmount="0"/>
      <species id="S14" name="DNA-PK LiIV XRCC4 cDSB Complex14" compartment="default" initialAmount="0"/>
      <species id="T14" name="ATM14" compartment="default" initialAmount="1"/>
      <species id="U14" name="MRN14" compartment="default" initialAmount="1"/>
      <species id="V14" name="MRN ATM Complex14" compartment="default" initialAmount="0"/>
      <species id="W14" name="H2AX14" compartment="default" initialAmount="1"/>
      <species id="X14" name="H2AX14" compartment="default" initialAmount="0"/>
      <species id="Y14" name="Damage Foci14" compartment="default" initialAmount="0"/>
      <species id="Z14" name="Complete Damage Foci14" compartment="default" initialAmount="0"/>
      <species id="M15" name="LiIV XRCC415" compartment="default" initialAmount="0"/>
      <species id="N15" name="DNA-PK LiIV XRCC4 sDSB Complex15" compartment="default" initialAmount="0"/>
      <species id="O15" name="Complex DSB15" compartment="default" initialAmount="0"/>
      <species id="P15" name="Ku70/80 cDSB Complex15" compartment="default" initialAmount="0"/>
      <species id="Q15" name="DNA-PK cDSB Complex15" compartment="default" initialAmount="0"/>
      <species id="R15" name="DNA-PK cDSB Complex15" compartment="default" initialAmount="0"/>
      <species id="S15" name="DNA-PK LiIV XRCC4 cDSB Complex15" compartment="default" initialAmount="0"/>
      <species id="T15" name="ATM15" compartment="default" initialAmount="1"/>
      <species id="U15" name="MRN15" compartment="default" initialAmount="1"/>
      <species id="V15" name="MRN ATM Complex15" compartment="default" initialAmount="0"/>
      <species id="W15" name="H2AX15" compartment="default" initialAmount="1"/>
      <species id="X15" name="H2AX15" compartment="default" initialAmount="0"/>
      <species id="Y15" name="Damage Foci15" compartment="default" initialAmount="0"/>
      <species id="Z15" name="Complete Damage Foci15" compartment="default" initialAmount="0"/>
      <species id="M16" name="LiIV XRCC416" compartment="default" initialAmount="0"/>
      <species id="N16" name="DNA-PK LiIV XRCC4 sDSB Complex16" compartment="default" initialAmount="0"/>
      <species id="O16" name="Complex DSB16" compartment="default" initialAmount="0"/>
      <species id="P16" name="Ku70/80 cDSB Complex16" compartment="default" initialAmount="0"/>
      <species id="Q16" name="DNA-PK cDSB Complex16" compartment="default" initialAmount="0"/>
      <species id="R16" name="DNA-PK cDSB Complex16" compartment="default" initialAmount="0"/>
      <species id="S16" name="DNA-PK LiIV XRCC4 cDSB Complex16" compartment="default" initialAmount="0"/>
      <species id="T16" name="ATM16" compartment="default" initialAmount="1"/>
      <species id="U16" name="MRN16" compartment="default" initialAmount="1"/>
      <species id="V16" name="MRN ATM Complex16" compartment="default" initialAmount="0"/>
      <species id="W16" name="H2AX16" compartment="default" initialAmount="1"/>
      <species id="X16" name="H2AX16" compartment="default" initialAmount="0"/>
      <species id="Y16" name="Damage Foci16" compartment="default" initialAmount="0"/>
      <species id="Z16" name="Complete Damage Foci16" compartment="default" initialAmount="0"/>
      <species id="M17" name="LiIV XRCC417" compartment="default" initialAmount="0"/>
      <species id="N17" name="DNA-PK LiIV XRCC4 sDSB Complex17" compartment="default" initialAmount="0"/>
      <species id="O17" name="Complex DSB17" compartment="default" initialAmount="0"/>
      <species id="P17" name="Ku70/80 cDSB Complex17" compartment="default" initialAmount="0"/>
      <species id="Q17" name="DNA-PK cDSB Complex17" compartment="default" initialAmount="0"/>
      <species id="R17" name="DNA-PK cDSB Complex17" compartment="default" initialAmount="0"/>
      <species id="S17" name="DNA-PK LiIV XRCC4 cDSB Complex17" compartment="default" initialAmount="0"/>
      <species id="T17" name="ATM17" compartment="default" initialAmount="1"/>
      <species id="U17" name="MRN17" compartment="default" initialAmount="1"/>
      <species id="V17" name="MRN ATM Complex17" compartment="default" initialAmount="0"/>
      <species id="W17" name="H2AX17" compartment="default" initialAmount="1"/>
      <species id="X17" name="H2AX17" compartment="default" initialAmount="0"/>
      <species id="Y17" name="Damage Foci17" compartment="default" initialAmount="0"/>
      <species id="Z17" name="Complete Damage Foci17" compartment="default" initialAmount="0"/>
      <species id="M18" name="LiIV XRCC418" compartment="default" initialAmount="0"/>
      <species id="N18" name="DNA-PK LiIV XRCC4 sDSB Complex18" compartment="default" initialAmount="0"/>
      <species id="O18" name="Complex DSB18" compartment="default" initialAmount="0"/>
      <species id="P18" name="Ku70/80 cDSB Complex18" compartment="default" initialAmount="0"/>
      <species id="Q18" name="DNA-PK cDSB Complex18" compartment="default" initialAmount="0"/>
      <species id="R18" name="DNA-PK cDSB Complex18" compartment="default" initialAmount="0"/>
      <species id="S18" name="DNA-PK LiIV XRCC4 cDSB Complex18" compartment="default" initialAmount="0"/>
      <species id="T18" name="ATM18" compartment="default" initialAmount="1"/>
      <species id="U18" name="MRN18" compartment="default" initialAmount="1"/>
      <species id="V18" name="MRN ATM Complex18" compartment="default" initialAmount="0"/>
      <species id="W18" name="H2AX18" compartment="default" initialAmount="1"/>
      <species id="X18" name="H2AX18" compartment="default" initialAmount="0"/>
      <species id="Y18" name="Damage Foci18" compartment="default" initialAmount="0"/>
      <species id="Z18" name="Complete Damage Foci18" compartment="default" initialAmount="0"/>
      <species id="M19" name="LiIV XRCC419" compartment="default" initialAmount="0"/>
      <species id="N19" name="DNA-PK LiIV XRCC4 sDSB Complex19" compartment="default" initialAmount="0"/>
      <species id="O19" name="Complex DSB19" compartment="default" initialAmount="0"/>
      <species id="P19" name="Ku70/80 cDSB Complex19" compartment="default" initialAmount="0"/>
      <species id="Q19" name="DNA-PK cDSB Complex19" compartment="default" initialAmount="0"/>
      <species id="R19" name="DNA-PK cDSB Complex19" compartment="default" initialAmount="0"/>
      <species id="S19" name="DNA-PK LiIV XRCC4 cDSB Complex19" compartment="default" initialAmount="0"/>
      <species id="T19" name="ATM19" compartment="default" initialAmount="1"/>
      <species id="U19" name="MRN19" compartment="default" initialAmount="1"/>
      <species id="V19" name="MRN ATM Complex19" compartment="default" initialAmount="0"/>
      <species id="W19" name="H2AX19" compartment="default" initialAmount="1"/>
      <species id="X19" name="H2AX19" compartment="default" initialAmount="0"/>
      <species id="Y19" name="Damage Foci19" compartment="default" initialAmount="0"/>
      <species id="Z19" name="Complete Damage Foci19" compartment="default" initialAmount="0"/>
      <species id="M20" name="LiIV XRCC420" compartment="default" initialAmount="0"/>
      <species id="N20" name="DNA-PK LiIV XRCC4 sDSB Complex20" compartment="default" initialAmount="0"/>
      <species id="O20" name="Complex DSB20" compartment="default" initialAmount="0"/>
      <species id="P20" name="Ku70/80 cDSB Complex20" compartment="default" initialAmount="0"/>
      <species id="Q20" name="DNA-PK cDSB Complex20" compartment="default" initialAmount="0"/>
      <species id="R20" name="DNA-PK cDSB Complex20" compartment="default" initialAmount="0"/>
      <species id="S20" name="DNA-PK LiIV XRCC4 cDSB Complex20" compartment="default" initialAmount="0"/>
      <species id="T20" name="ATM20" compartment="default" initialAmount="1"/>
      <species id="U20" name="MRN20" compartment="default" initialAmount="1"/>
      <species id="V20" name="MRN ATM Complex20" compartment="default" initialAmount="0"/>
      <species id="W20" name="H2AX20" compartment="default" initialAmount="1"/>
      <species id="X20" name="H2AX20" compartment="default" initialAmount="0"/>
      <species id="Y20" name="Damage Foci20" compartment="default" initialAmount="0"/>
      <species id="Z20" name="Complete Damage Foci20" compartment="default" initialAmount="0"/>
      <species id="AE" name="uPARP" compartment="default" initialAmount="1200000"/>
      <species id="AF1" name="PARP1" compartment="default" initialAmount="0"/>
      <species id="AG1" name="sDSB PARP Complex1" compartment="default" initialAmount="0"/>
      <species id="AF2" name="PARP2" compartment="default" initialAmount="0"/>
      <species id="AG2" name="sDSB PARP Complex2" compartment="default" initialAmount="0"/>
      <species id="AF3" name="PARP3" compartment="default" initialAmount="0"/>
      <species id="AG3" name="sDSB PARP Complex3" compartment="default" initialAmount="0"/>
      <species id="AF4" name="PARP4" compartment="default" initialAmount="0"/>
      <species id="AG4" name="sDSB PARP Complex4" compartment="default" initialAmount="0"/>
      <species id="AF5" name="PARP5" compartment="default" initialAmount="0"/>
      <species id="AG5" name="sDSB PARP Complex5" compartment="default" initialAmount="0"/>
      <species id="AF6" name="PARP6" compartment="default" initialAmount="0"/>
      <species id="AG6" name="sDSB PARP Complex6" compartment="default" initialAmount="0"/>
      <species id="AF7" name="PARP7" compartment="default" initialAmount="0"/>
      <species id="AG7" name="sDSB PARP Complex7" compartment="default" initialAmount="0"/>
      <species id="AF8" name="PARP8" compartment="default" initialAmount="0"/>
      <species id="AG8" name="sDSB PARP Complex8" compartment="default" initialAmount="0"/>
      <species id="AF9" name="PARP9" compartment="default" initialAmount="0"/>
      <species id="AG9" name="sDSB PARP Complex9" compartment="default" initialAmount="0"/>
      <species id="AF10" name="PARP10" compartment="default" initialAmount="0"/>
      <species id="AG10" name="sDSB PARP Complex10" compartment="default" initialAmount="0"/>
      <species id="AF11" name="PARP11" compartment="default" initialAmount="0"/>
      <species id="AG11" name="sDSB PARP Complex11" compartment="default" initialAmount="0"/>
      <species id="AF12" name="PARP12" compartment="default" initialAmount="0"/>
      <species id="AG12" name="sDSB PARP Complex12" compartment="default" initialAmount="0"/>
      <species id="AF13" name="PARP13" compartment="default" initialAmount="0"/>
      <species id="AG13" name="sDSB PARP Complex13" compartment="default" initialAmount="0"/>
      <species id="AF14" name="PARP14" compartment="default" initialAmount="0"/>
      <species id="AG14" name="sDSB PARP Complex14" compartment="default" initialAmount="0"/>
      <species id="AF15" name="PARP15" compartment="default" initialAmount="0"/>
      <species id="AG15" name="sDSB PARP Complex15" compartment="default" initialAmount="0"/>
      <species id="AF16" name="PARP16" compartment="default" initialAmount="0"/>
      <species id="AG16" name="sDSB PARP Complex16" compartment="default" initialAmount="0"/>
      <species id="AF17" name="PARP17" compartment="default" initialAmount="0"/>
      <species id="AG17" name="sDSB PARP Complex17" compartment="default" initialAmount="0"/>
      <species id="AF18" name="PARP18" compartment="default" initialAmount="0"/>
      <species id="AG18" name="sDSB PARP Complex18" compartment="default" initialAmount="0"/>
      <species id="AF19" name="PARP19" compartment="default" initialAmount="0"/>
      <species id="AG19" name="sDSB PARP Complex19" compartment="default" initialAmount="0"/>
      <species id="AF20" name="PARP20" compartment="default" initialAmount="0"/>
      <species id="AG20" name="sDSB PARP Complex20" compartment="default" initialAmount="0"/>
      <species id="uAH" name="uLiIII" compartment="default" initialAmount="30000"/>
      <species id="AH1" name="LiIII1" compartment="default" initialAmount="0"/>
      <species id="AI1" name="sDSB PARP-LiIII Complex1" compartment="default" initialAmount="0"/>
      <species id="AJ1" name="cDSB PARP Complex1" compartment="default" initialAmount="0"/>
      <species id="AK1" name="cDSB PARP-LiIII Complex1" compartment="default" initialAmount="0"/>
      <species id="AH2" name="LiIII2" compartment="default" initialAmount="0"/>
      <species id="AI2" name="sDSB PARP-LiIII Complex2" compartment="default" initialAmount="0"/>
      <species id="AJ2" name="cDSB PARP Complex2" compartment="default" initialAmount="0"/>
      <species id="AK2" name="cDSB PARP-LiIII Complex2" compartment="default" initialAmount="0"/>
      <species id="AH3" name="LiIII3" compartment="default" initialAmount="0"/>
      <species id="AI3" name="sDSB PARP-LiIII Complex3" compartment="default" initialAmount="0"/>
      <species id="AJ3" name="cDSB PARP Complex3" compartment="default" initialAmount="0"/>
      <species id="AK3" name="cDSB PARP-LiIII Complex3" compartment="default" initialAmount="0"/>
      <species id="AH4" name="LiIII4" compartment="default" initialAmount="0"/>
      <species id="AI4" name="sDSB PARP-LiIII Complex4" compartment="default" initialAmount="0"/>
      <species id="AJ4" name="cDSB PARP Complex4" compartment="default" initialAmount="0"/>
      <species id="AK4" name="cDSB PARP-LiIII Complex4" compartment="default" initialAmount="0"/>
      <species id="AH5" name="LiIII5" compartment="default" initialAmount="0"/>
      <species id="AI5" name="sDSB PARP-LiIII Complex5" compartment="default" initialAmount="0"/>
      <species id="AJ5" name="cDSB PARP Complex5" compartment="default" initialAmount="0"/>
      <species id="AK5" name="cDSB PARP-LiIII Complex5" compartment="default" initialAmount="0"/>
      <species id="AH6" name="LiIII6" compartment="default" initialAmount="0"/>
      <species id="AI6" name="sDSB PARP-LiIII Complex6" compartment="default" initialAmount="0"/>
      <species id="AJ6" name="cDSB PARP Complex6" compartment="default" initialAmount="0"/>
      <species id="AK6" name="cDSB PARP-LiIII Complex6" compartment="default" initialAmount="0"/>
      <species id="AH7" name="LiIII7" compartment="default" initialAmount="0"/>
      <species id="AI7" name="sDSB PARP-LiIII Complex7" compartment="default" initialAmount="0"/>
      <species id="AJ7" name="cDSB PARP Complex7" compartment="default" initialAmount="0"/>
      <species id="AK7" name="cDSB PARP-LiIII Complex7" compartment="default" initialAmount="0"/>
      <species id="AH8" name="LiIII8" compartment="default" initialAmount="0"/>
      <species id="AI8" name="sDSB PARP-LiIII Complex8" compartment="default" initialAmount="0"/>
      <species id="AJ8" name="cDSB PARP Complex8" compartment="default" initialAmount="0"/>
      <species id="AK8" name="cDSB PARP-LiIII Complex8" compartment="default" initialAmount="0"/>
      <species id="AH9" name="LiIII9" compartment="default" initialAmount="0"/>
      <species id="AI9" name="sDSB PARP-LiIII Complex9" compartment="default" initialAmount="0"/>
      <species id="AJ9" name="cDSB PARP Complex9" compartment="default" initialAmount="0"/>
      <species id="AK9" name="cDSB PARP-LiIII Complex9" compartment="default" initialAmount="0"/>
      <species id="AH10" name="LiIII10" compartment="default" initialAmount="0"/>
      <species id="AI10" name="sDSB PARP-LiIII Complex10" compartment="default" initialAmount="0"/>
      <species id="AJ10" name="cDSB PARP Complex10" compartment="default" initialAmount="0"/>
      <species id="AK10" name="cDSB PARP-LiIII Complex10" compartment="default" initialAmount="0"/>
      <species id="AH11" name="LiIII11" compartment="default" initialAmount="0"/>
      <species id="AI11" name="sDSB PARP-LiIII Complex11" compartment="default" initialAmount="0"/>
      <species id="AJ11" name="cDSB PARP Complex11" compartment="default" initialAmount="0"/>
      <species id="AK11" name="cDSB PARP-LiIII Complex11" compartment="default" initialAmount="0"/>
      <species id="AH12" name="LiIII12" compartment="default" initialAmount="0"/>
      <species id="AI12" name="sDSB PARP-LiIII Complex12" compartment="default" initialAmount="0"/>
      <species id="AJ12" name="cDSB PARP Complex12" compartment="default" initialAmount="0"/>
      <species id="AK12" name="cDSB PARP-LiIII Complex12" compartment="default" initialAmount="0"/>
      <species id="AH13" name="LiIII13" compartment="default" initialAmount="0"/>
      <species id="AI13" name="sDSB PARP-LiIII Complex13" compartment="default" initialAmount="0"/>
      <species id="AJ13" name="cDSB PARP Complex13" compartment="default" initialAmount="0"/>
      <species id="AK13" name="cDSB PARP-LiIII Complex13" compartment="default" initialAmount="0"/>
      <species id="AH14" name="LiIII14" compartment="default" initialAmount="0"/>
      <species id="AI14" name="sDSB PARP-LiIII Complex14" compartment="default" initialAmount="0"/>
      <species id="AJ14" name="cDSB PARP Complex14" compartment="default" initialAmount="0"/>
      <species id="AK14" name="cDSB PARP-LiIII Complex14" compartment="default" initialAmount="0"/>
      <species id="AH15" name="LiIII15" compartment="default" initialAmount="0"/>
      <species id="AI15" name="sDSB PARP-LiIII Complex15" compartment="default" initialAmount="0"/>
      <species id="AJ15" name="cDSB PARP Complex15" compartment="default" initialAmount="0"/>
      <species id="AK15" name="cDSB PARP-LiIII Complex15" compartment="default" initialAmount="0"/>
      <species id="AH16" name="LiIII16" compartment="default" initialAmount="0"/>
      <species id="AI16" name="sDSB PARP-LiIII Complex16" compartment="default" initialAmount="0"/>
      <species id="AJ16" name="cDSB PARP Complex16" compartment="default" initialAmount="0"/>
      <species id="AK16" name="cDSB PARP-LiIII Complex16" compartment="default" initialAmount="0"/>
      <species id="AH17" name="LiIII17" compartment="default" initialAmount="0"/>
      <species id="AI17" name="sDSB PARP-LiIII Complex17" compartment="default" initialAmount="0"/>
      <species id="AJ17" name="cDSB PARP Complex17" compartment="default" initialAmount="0"/>
      <species id="AK17" name="cDSB PARP-LiIII Complex17" compartment="default" initialAmount="0"/>
      <species id="AH18" name="LiIII18" compartment="default" initialAmount="0"/>
      <species id="AI18" name="sDSB PARP-LiIII Complex18" compartment="default" initialAmount="0"/>
      <species id="AJ18" name="cDSB PARP Complex18" compartment="default" initialAmount="0"/>
      <species id="AK18" name="cDSB PARP-LiIII Complex18" compartment="default" initialAmount="0"/>
      <species id="AH19" name="LiIII19" compartment="default" initialAmount="0"/>
      <species id="AI19" name="sDSB PARP-LiIII Complex19" compartment="default" initialAmount="0"/>
      <species id="AJ19" name="cDSB PARP Complex19" compartment="default" initialAmount="0"/>
      <species id="AK19" name="cDSB PARP-LiIII Complex19" compartment="default" initialAmount="0"/>
      <species id="AH20" name="LiIII20" compartment="default" initialAmount="0"/>
      <species id="AI20" name="sDSB PARP-LiIII Complex20" compartment="default" initialAmount="0"/>
      <species id="AJ20" name="cDSB PARP Complex20" compartment="default" initialAmount="0"/>
      <species id="AK20" name="cDSB PARP-LiIII Complex20" compartment="default" initialAmount="0"/>
      <species id="AL" name="sDSB Acurate Repair" compartment="default" initialAmount="0"/>
      <species id="AM" name="cDSB Acurate Repair" compartment="default" initialAmount="0"/>
      <species id="AN" name="sDSB Acurate Repair (PARP)" compartment="default" initialAmount="0"/>
      <species id="AO" name="cDSB Acurate Repair (PARP)" compartment="default" initialAmount="0"/>
      <species id="AP" name="Deleterious sDSB Repair" compartment="default" initialAmount="0"/>
      <species id="AQ" name="Deleterious cDSB Repair" compartment="default" initialAmount="0"/>
    </listOfSpecies>
    <listOfParameters>
      <parameter id="kass_rea" value="0.001"/>
      <parameter id="kass_reb" value="0.15"/>
      <parameter id="kass_rec" value="0.03"/>
      <parameter id="kass_red" value="0.6"/>
      <parameter id="kass_ree" value="0.02"/>
      <parameter id="kass_ref" value="5e-006"/>
      <parameter id="kass_reg" value="0.5"/>
      <parameter id="kass_reh" value="0.6"/>
      <parameter id="kass_rei" value="0.02"/>
      <parameter id="kass_rej" value="9e-005"/>
      <parameter id="kass_rek" value="0.3"/>
      <parameter id="kass_rel" value="0.001"/>
      <parameter id="kass_rem" value="0.2"/>
      <parameter id="kass_ren" value="0.00035"/>
      <parameter id="kass_reo" value="0.075"/>
      <parameter id="kass_rep" value="0.15"/>
      <parameter id="kass_req" value="0.6"/>
      <parameter id="kass_rer" value="4e-006"/>
      <parameter id="kass_res" value="0.5"/>
      <parameter id="kass_ret" value="0.6"/>
      <parameter id="kass_reu" value="7e-005"/>
      <parameter id="kass_rev" value="0.3"/>
      <parameter id="kass_rew" value="0.001"/>
      <parameter id="kass_rex" value="0.0002"/>
      <parameter id="kass_rey" value="0.075"/>
      <parameter id="kMRN" value="0.75"/>
      <parameter id="kass_rez" value="0.5"/>
      <parameter id="kass_reaa" value="0.5"/>
      <parameter id="kass_reab" value="0.5"/>
      <parameter id="kass_reac" value="0.5"/>
      <parameter id="kass_read" value="0.1"/>
      <parameter id="kass_reae" value="0.5"/>
      <parameter id="kass_reaf" value="0.03"/>
      <parameter id="kass_reaq" value="0.6"/>
      <parameter id="kass_rear" value="0.02"/>
      <parameter id="kass_reas" value="5e-007"/>
      <parameter id="kass_reat" value="0.02"/>
      <parameter id="kass_reau" value="0.005"/>
      <parameter id="kass_reav" value="0.02"/>
      <parameter id="kass_reaw" value="0.00035"/>
      <parameter id="kass_reax" value="0.0006"/>
      <parameter id="kass_reay" value="0.0009"/>
      <parameter id="kass_reaz" value="0.6"/>
      <parameter id="kass_reba" value="4e-007"/>
      <parameter id="kass_rebb" value="0.02"/>
      <parameter id="kass_rebc" value="0.005"/>
      <parameter id="kass_rebd" value="0.0002"/>
      <parameter id="kass_rebe" value="0.0006"/>
      <parameter id="kass_rebf" value="0.0005"/>
      <parameter id="kdiss_DNAPK" value="0.02"/>
    </listOfParameters>
    <listOfReactions>
      <reaction id="rea" name="rea" reversible="false">
        <listOfReactants>
          <speciesReference species="A"/>
        </listOfReactants>
        <listOfProducts>
          <speciesReference species="B"/>
        </listOfProducts>
        <kineticLaw>
          <math xmlns="http://www.w3.org/1998/Math/MathML">
            <apply>
              <times/>
              <ci> kass_rea </ci>
              <ci> A </ci>
            </apply>
          </math>
        </kineticLaw>
      </reaction>
      <reaction id="reb1" name="reb1" reversible="false">
        <listOfReactants>
          <speciesReference species="B"/>
          <speciesReference species="C1"/>
        </listOfReactants>
        <listOfProducts>
          <speciesReference species="D1"/>
        </listOfProducts>
        <kineticLaw>
          <math xmlns="http://www.w3.org/1998/Math/MathML">
            <apply>
              <times/>
              <ci> kass_reb </ci>
              <ci> B </ci>
              <ci> C1 </ci>
            </apply>
          </math>
        </kineticLaw>
      </reaction>
      <reaction id="reb2" name="reb2" reversible="false">
        <listOfReactants>
          <speciesReference species="B"/>
          <speciesReference species="C2"/>
        </listOfReactants>
        <listOfProducts>
          <speciesReference species="D2"/>
        </listOfProducts>
        <kineticLaw>
          <math xmlns="http://www.w3.org/1998/Math/MathML">
            <apply>
              <times/>
              <ci> kass_reb </ci>
              <ci> B </ci>
              <ci> C2 </ci>
            </apply>
          </math>
        </kineticLaw>
      </reaction>
      <reaction id="reb3" name="reb3" reversible="false">
        <listOfReactants>
          <speciesReference species="B"/>
          <speciesReference species="C3"/>
        </listOfReactants>
        <listOfProducts>
          <speciesReference species="D3"/>
        </listOfProducts>
        <kineticLaw>
          <math xmlns="http://www.w3.org/1998/Math/MathML">
            <apply>
              <times/>
              <ci> kass_reb </ci>
              <ci> B </ci>
              <ci> C3 </ci>
            </apply>
          </math>
        </kineticLaw>
      </reaction>
      <reaction id="reb4" name="reb4" reversible="false">
        <listOfReactants>
          <speciesReference species="B"/>
          <speciesReference species="C4"/>
        </listOfReactants>
        <listOfProducts>
          <speciesReference species="D4"/>
        </listOfProducts>
        <kineticLaw>
          <math xmlns="http://www.w3.org/1998/Math/MathML">
            <apply>
              <times/>
              <ci> kass_reb </ci>
              <ci> B </ci>
              <ci> C4 </ci>
            </apply>
          </math>
        </kineticLaw>
      </reaction>
      <reaction id="reb5" name="reb5" reversible="false">
        <listOfReactants>
          <speciesReference species="B"/>
          <speciesReference species="C5"/>
        </listOfReactants>
        <listOfProducts>
          <speciesReference species="D5"/>
        </listOfProducts>
        <kineticLaw>
          <math xmlns="http://www.w3.org/1998/Math/MathML">
            <apply>
              <times/>
              <ci> kass_reb </ci>
              <ci> B </ci>
              <ci> C5 </ci>
            </apply>
          </math>
        </kineticLaw>
      </reaction>
      <reaction id="reb6" name="reb6" reversible="false">
        <listOfReactants>
          <speciesReference species="B"/>
          <speciesReference species="C6"/>
        </listOfReactants>
        <listOfProducts>
          <speciesReference species="D6"/>
        </listOfProducts>
        <kineticLaw>
          <math xmlns="http://www.w3.org/1998/Math/MathML">
            <apply>
              <times/>
              <ci> kass_reb </ci>
              <ci> B </ci>
              <ci> C6 </ci>
            </apply>
          </math>
        </kineticLaw>
      </reaction>
      <reaction id="reb7" name="reb7" reversible="false">
        <listOfReactants>
          <speciesReference species="B"/>
          <speciesReference species="C7"/>
        </listOfReactants>
        <listOfProducts>
          <speciesReference species="D7"/>
        </listOfProducts>
        <kineticLaw>
          <math xmlns="http://www.w3.org/1998/Math/MathML">
            <apply>
              <times/>
              <ci> kass_reb </ci>
              <ci> B </ci>
              <ci> C7 </ci>
            </apply>
          </math>
        </kineticLaw>
      </reaction>
      <reaction id="reb8" name="reb8" reversible="false">
        <listOfReactants>
          <speciesReference species="B"/>
          <speciesReference species="C8"/>
        </listOfReactants>
        <listOfProducts>
          <speciesReference species="D8"/>
        </listOfProducts>
        <kineticLaw>
          <math xmlns="http://www.w3.org/1998/Math/MathML">
            <apply>
              <times/>
              <ci> kass_reb </ci>
              <ci> B </ci>
              <ci> C8 </ci>
            </apply>
          </math>
        </kineticLaw>
      </reaction>
      <reaction id="reb9" name="reb9" reversible="false">
        <listOfReactants>
          <speciesReference species="B"/>
          <speciesReference species="C9"/>
        </listOfReactants>
        <listOfProducts>
          <speciesReference species="D9"/>
        </listOfProducts>
        <kineticLaw>
          <math xmlns="http://www.w3.org/1998/Math/MathML">
            <apply>
              <times/>
              <ci> kass_reb </ci>
              <ci> B </ci>
              <ci> C9 </ci>
            </apply>
          </math>
        </kineticLaw>
      </reaction>
      <reaction id="reb10" name="reb10" reversible="false">
        <listOfReactants>
          <speciesReference species="B"/>
          <speciesReference species="C10"/>
        </listOfReactants>
        <listOfProducts>
          <speciesReference species="D10"/>
        </listOfProducts>
        <kineticLaw>
          <math xmlns="http://www.w3.org/1998/Math/MathML">
            <apply>
              <times/>
              <ci> kass_reb </ci>
              <ci> B </ci>
              <ci> C10 </ci>
            </apply>
          </math>
        </kineticLaw>
      </reaction>
      <reaction id="reb11" name="reb11" reversible="false">
        <listOfReactants>
          <speciesReference species="B"/>
          <speciesReference species="C11"/>
        </listOfReactants>
        <listOfProducts>
          <speciesReference species="D11"/>
        </listOfProducts>
        <kineticLaw>
          <math xmlns="http://www.w3.org/1998/Math/MathML">
            <apply>
              <times/>
              <ci> kass_reb </ci>
              <ci> B </ci>
              <ci> C11 </ci>
            </apply>
          </math>
        </kineticLaw>
      </reaction>
      <reaction id="reb12" name="reb12" reversible="false">
        <listOfReactants>
          <speciesReference species="B"/>
          <speciesReference species="C12"/>
        </listOfReactants>
        <listOfProducts>
          <speciesReference species="D12"/>
        </listOfProducts>
        <kineticLaw>
          <math xmlns="http://www.w3.org/1998/Math/MathML">
            <apply>
              <times/>
              <ci> kass_reb </ci>
              <ci> B </ci>
              <ci> C12 </ci>
            </apply>
          </math>
        </kineticLaw>
      </reaction>
      <reaction id="reb13" name="reb13" reversible="false">
        <listOfReactants>
          <speciesReference species="B"/>
          <speciesReference species="C13"/>
        </listOfReactants>
        <listOfProducts>
          <speciesReference species="D13"/>
        </listOfProducts>
        <kineticLaw>
          <math xmlns="http://www.w3.org/1998/Math/MathML">
            <apply>
              <times/>
              <ci> kass_reb </ci>
              <ci> B </ci>
              <ci> C13 </ci>
            </apply>
          </math>
        </kineticLaw>
      </reaction>
      <reaction id="reb14" name="reb14" reversible="false">
        <listOfReactants>
          <speciesReference species="B"/>
          <speciesReference species="C14"/>
        </listOfReactants>
        <listOfProducts>
          <speciesReference species="D14"/>
        </listOfProducts>
        <kineticLaw>
          <math xmlns="http://www.w3.org/1998/Math/MathML">
            <apply>
              <times/>
              <ci> kass_reb </ci>
              <ci> B </ci>
              <ci> C14 </ci>
            </apply>
          </math>
        </kineticLaw>
      </reaction>
      <reaction id="reb15" name="reb15" reversible="false">
        <listOfReactants>
          <speciesReference species="B"/>
          <speciesReference species="C15"/>
        </listOfReactants>
        <listOfProducts>
          <speciesReference species="D15"/>
        </listOfProducts>
        <kineticLaw>
          <math xmlns="http://www.w3.org/1998/Math/MathML">
            <apply>
              <times/>
              <ci> kass_reb </ci>
              <ci> B </ci>
              <ci> C15 </ci>
            </apply>
          </math>
        </kineticLaw>
      </reaction>
      <reaction id="reb16" name="reb16" reversible="false">
        <listOfReactants>
          <speciesReference species="B"/>
          <speciesReference species="C16"/>
        </listOfReactants>
        <listOfProducts>
          <speciesReference species="D16"/>
        </listOfProducts>
        <kineticLaw>
          <math xmlns="http://www.w3.org/1998/Math/MathML">
            <apply>
              <times/>
              <ci> kass_reb </ci>
              <ci> B </ci>
              <ci> C16 </ci>
            </apply>
          </math>
        </kineticLaw>
      </reaction>
      <reaction id="reb17" name="reb17" reversible="false">
        <listOfReactants>
          <speciesReference species="B"/>
          <speciesReference species="C17"/>
        </listOfReactants>
        <listOfProducts>
          <speciesReference species="D17"/>
        </listOfProducts>
        <kineticLaw>
          <math xmlns="http://www.w3.org/1998/Math/MathML">
            <apply>
              <times/>
              <ci> kass_reb </ci>
              <ci> B </ci>
              <ci> C17 </ci>
            </apply>
          </math>
        </kineticLaw>
      </reaction>
      <reaction id="reb18" name="reb18" reversible="false">
        <listOfReactants>
          <speciesReference species="B"/>
          <speciesReference species="C18"/>
        </listOfReactants>
        <listOfProducts>
          <speciesReference species="D18"/>
        </listOfProducts>
        <kineticLaw>
          <math xmlns="http://www.w3.org/1998/Math/MathML">
            <apply>
              <times/>
              <ci> kass_reb </ci>
              <ci> B </ci>
              <ci> C18 </ci>
            </apply>
          </math>
        </kineticLaw>
      </reaction>
      <reaction id="reb19" name="reb19" reversible="false">
        <listOfReactants>
          <speciesReference species="B"/>
          <speciesReference species="C19"/>
        </listOfReactants>
        <listOfProducts>
          <speciesReference species="D19"/>
        </listOfProducts>
        <kineticLaw>
          <math xmlns="http://www.w3.org/1998/Math/MathML">
            <apply>
              <times/>
              <ci> kass_reb </ci>
              <ci> B </ci>
              <ci> C19 </ci>
            </apply>
          </math>
        </kineticLaw>
      </reaction>
      <reaction id="reb20" name="reb20" reversible="false">
        <listOfReactants>
          <speciesReference species="B"/>
          <speciesReference species="C20"/>
        </listOfReactants>
        <listOfProducts>
          <speciesReference species="D20"/>
        </listOfProducts>
        <kineticLaw>
          <math xmlns="http://www.w3.org/1998/Math/MathML">
            <apply>
              <times/>
              <ci> kass_reb </ci>
              <ci> B </ci>
              <ci> C20 </ci>
            </apply>
          </math>
        </kineticLaw>
      </reaction>
      <reaction id="rec" name="rec" reversible="false">
        <listOfReactants>
          <speciesReference species="B"/>
        </listOfReactants>
        <listOfProducts>
          <speciesReference species="E"/>
        </listOfProducts>
        <kineticLaw>
          <math xmlns="http://www.w3.org/1998/Math/MathML">
            <apply>
              <times/>
              <ci> kass_rec </ci>
              <ci> B </ci>
            </apply>
          </math>
        </kineticLaw>
      </reaction>
      <reaction id="red1" name="red1" reversible="false">
        <listOfReactants>
          <speciesReference species="F"/>
        </listOfReactants>
        <listOfProducts>
          <speciesReference species="G1"/>
        </listOfProducts>
        <listOfModifiers>
          <modifierSpeciesReference species="D1"/>
        </listOfModifiers>
        <kineticLaw>
          <math xmlns="http://www.w3.org/1998/Math/MathML">
            <apply>
              <times/>
              <ci> D1 </ci>
              <ci> kass_red </ci>
              <ci> F </ci>
            </apply>
          </math>
        </kineticLaw>
      </reaction>
      <reaction id="ree1" name="ree1" reversible="false">
        <listOfReactants>
          <speciesReference species="G1"/>
        </listOfReactants>
        <listOfProducts>
          <speciesReference species="F"/>
        </listOfProducts>
        <kineticLaw>
          <math xmlns="http://www.w3.org/1998/Math/MathML">
            <apply>
              <times/>
              <ci> kass_ree </ci>
              <ci> G1 </ci>
            </apply>
          </math>
        </kineticLaw>
      </reaction>
      <reaction id="ref1" name="ref1" reversible="false">
        <listOfReactants>
          <speciesReference species="D1"/>
          <speciesReference species="G1"/>
        </listOfReactants>
        <listOfProducts>
          <speciesReference species="H1"/>
        </listOfProducts>
        <kineticLaw>
          <math xmlns="http://www.w3.org/1998/Math/MathML">
            <apply>
              <times/>
              <ci> kass_ref </ci>
              <ci> D1 </ci>
              <ci> G1 </ci>
            </apply>
          </math>
        </kineticLaw>
      </reaction>
      <reaction id="reg1" name="reg1" reversible="false">
        <listOfReactants>
          <speciesReference species="H1"/>
        </listOfReactants>
        <listOfProducts>
          <speciesReference species="D1"/>
          <speciesReference species="G1"/>
        </listOfProducts>
        <kineticLaw>
          <math xmlns="http://www.w3.org/1998/Math/MathML">
            <apply>
              <times/>
              <ci> kass_reg </ci>
              <ci> H1 </ci>
            </apply>
          </math>
        </kineticLaw>
      </reaction>
      <reaction id="reh1" name="reh1" reversible="false">
        <listOfReactants>
          <speciesReference species="I"/>
        </listOfReactants>
        <listOfProducts>
          <speciesReference species="J1"/>
        </listOfProducts>
        <listOfModifiers>
          <modifierSpeciesReference species="D1"/>
        </listOfModifiers>
        <kineticLaw>
          <math xmlns="http://www.w3.org/1998/Math/MathML">
            <apply>
              <times/>
              <ci> D1 </ci>
              <ci> kass_reh </ci>
              <ci> I </ci>
            </apply>
          </math>
        </kineticLaw>
      </reaction>
      <reaction id="rei1" name="rei1" reversible="false">
        <listOfReactants>
          <speciesReference species="J1"/>
        </listOfReactants>
        <listOfProducts>
          <speciesReference species="I"/>
        </listOfProducts>
        <kineticLaw>
          <math xmlns="http://www.w3.org/1998/Math/MathML">
            <apply>
              <times/>
              <ci> kass_rei </ci>
              <ci> J1 </ci>
            </apply>
          </math>
        </kineticLaw>
      </reaction>
      <reaction id="rej1" name="rej1" reversible="false">
        <listOfReactants>
          <speciesReference species="H1"/>
          <speciesReference species="J1"/>
        </listOfReactants>
        <listOfProducts>
          <speciesReference species="K1"/>
        </listOfProducts>
        <kineticLaw>
          <math xmlns="http://www.w3.org/1998/Math/MathML">
            <apply>
              <times/>
              <ci> kass_rej </ci>
              <ci> H1 </ci>
              <ci> J1 </ci>
            </apply>
          </math>
        </kineticLaw>
      </reaction>
      <reaction id="reDNAPKa1" name="reDNAPKa1" reversible="false">
        <listOfReactants>
          <speciesReference species="K1"/>
        </listOfReactants>
        <listOfProducts>
          <speciesReference species="D1"/>
          <speciesReference species="G1"/>
          <speciesReference species="J1"/>
        </listOfProducts>
        <kineticLaw>
          <math xmlns="http://www.w3.org/1998/Math/MathML">
            <apply>
              <times/>
              <ci> kdiss_DNAPK </ci>
              <ci> K1 </ci>
            </apply>
          </math>
        </kineticLaw>
      </reaction>
      <reaction id="rek1" name="rek1" reversible="false">
        <listOfReactants>
          <speciesReference species="K1"/>
        </listOfReactants>
        <listOfProducts>
          <speciesReference species="L1"/>
        </listOfProducts>
        <kineticLaw>
          <math xmlns="http://www.w3.org/1998/Math/MathML">
            <apply>
              <times/>
              <ci> kass_rek </ci>
              <ci> K1 </ci>
            </apply>
          </math>
        </kineticLaw>
      </reaction>
      <reaction id="reDNAPKb1" name="reDNAPKb1" reversible="false">
        <listOfReactants>
          <speciesReference species="L1"/>
        </listOfReactants>
        <listOfProducts>
          <speciesReference species="D1"/>
          <speciesReference species="G1"/>
          <speciesReference species="J1"/>
        </listOfProducts>
        <kineticLaw>
          <math xmlns="http://www.w3.org/1998/Math/MathML">
            <apply>
              <times/>
              <ci> kdiss_DNAPK </ci>
              <ci> L1 </ci>
            </apply>
          </math>
        </kineticLaw>
      </reaction>
      <reaction id="rel1" name="rel1" reversible="false">
        <listOfReactants>
          <speciesReference species="uM"/>
        </listOfReactants>
        <listOfProducts>
          <speciesReference species="M1"/>
        </listOfProducts>
        <listOfModifiers>
          <modifierSpeciesReference species="L1"/>
        </listOfModifiers>
        <kineticLaw>
          <math xmlns="http://www.w3.org/1998/Math/MathML">
            <apply>
              <times/>
              <ci> L1 </ci>
              <ci> kass_rel </ci>
              <ci> uM </ci>
            </apply>
          </math>
        </kineticLaw>
      </reaction>
      <reaction id="rem1" name="rem1" reversible="false">
        <listOfReactants>
          <speciesReference species="M1"/>
        </listOfReactants>
        <listOfProducts>
          <speciesReference species="uM"/>
        </listOfProducts>
        <kineticLaw>
          <math xmlns="http://www.w3.org/1998/Math/MathML">
            <apply>
              <times/>
              <ci> kass_rem </ci>
              <ci> M1 </ci>
            </apply>
          </math>
        </kineticLaw>
      </reaction>
      <reaction id="ren1" name="ren1" reversible="false">
        <listOfReactants>
          <speciesReference species="L1"/>
          <speciesReference species="M1"/>
        </listOfReactants>
        <listOfProducts>
          <speciesReference species="N1"/>
        </listOfProducts>
        <kineticLaw>
          <math xmlns="http://www.w3.org/1998/Math/MathML">
            <apply>
              <times/>
              <ci> kass_ren </ci>
              <ci> L1 </ci>
              <ci> M1 </ci>
            </apply>
          </math>
        </kineticLaw>
      </reaction>
      <reaction id="reo1" name="reo1" reversible="false">
        <listOfReactants>
          <speciesReference species="N1"/>
        </listOfReactants>
        <listOfProducts>
          <speciesReference species="C1"/>
          <speciesReference species="G1"/>
          <speciesReference species="J1"/>
          <speciesReference species="M1"/>
          <speciesReference species="AL"/>
        </listOfProducts>
        <kineticLaw>
          <math xmlns="http://www.w3.org/1998/Math/MathML">
            <apply>
              <times/>
              <ci> kass_reo </ci>
              <ci> N1 </ci>
            </apply>
          </math>
        </kineticLaw>
      </reaction>
      <reaction id="rep1" name="rep1" reversible="false">
        <listOfReactants>
          <speciesReference species="B"/>
          <speciesReference species="C1"/>
        </listOfReactants>
        <listOfProducts>
          <speciesReference species="O1"/>
        </listOfProducts>
        <kineticLaw>
          <math xmlns="http://www.w3.org/1998/Math/MathML">
            <apply>
              <times/>
              <ci> kass_rep </ci>
              <ci> B </ci>
              <ci> C1 </ci>
            </apply>
          </math>
        </kineticLaw>
      </reaction>
      <reaction id="req1" name="req1" reversible="false">
        <listOfReactants>
          <speciesReference species="F"/>
        </listOfReactants>
        <listOfProducts>
          <speciesReference species="G1"/>
        </listOfProducts>
        <listOfModifiers>
          <modifierSpeciesReference species="O1"/>
        </listOfModifiers>
        <kineticLaw>
          <math xmlns="http://www.w3.org/1998/Math/MathML">
            <apply>
              <times/>
              <ci> O1 </ci>
              <ci> kass_req </ci>
              <ci> F </ci>
            </apply>
          </math>
        </kineticLaw>
      </reaction>
      <reaction id="rer1" name="rer1" reversible="false">
        <listOfReactants>
          <speciesReference species="O1"/>
          <speciesReference species="G1"/>
        </listOfReactants>
        <listOfProducts>
          <speciesReference species="P1"/>
        </listOfProducts>
        <kineticLaw>
          <math xmlns="http://www.w3.org/1998/Math/MathML">
            <apply>
              <times/>
              <ci> kass_rer </ci>
              <ci> O1 </ci>
              <ci> G1 </ci>
            </apply>
          </math>
        </kineticLaw>
      </reaction>
      <reaction id="res1" name="res1" reversible="false">
        <listOfReactants>
          <speciesReference species="P1"/>
        </listOfReactants>
        <listOfProducts>
          <speciesReference species="O1"/>
          <speciesReference species="G1"/>
        </listOfProducts>
        <kineticLaw>
          <math xmlns="http://www.w3.org/1998/Math/MathML">
            <apply>
              <times/>
              <ci> kass_res </ci>
              <ci> P1 </ci>
            </apply>
          </math>
        </kineticLaw>
      </reaction>
      <reaction id="ret1" name="ret1" reversible="false">
        <listOfReactants>
          <speciesReference species="I"/>
        </listOfReactants>
        <listOfProducts>
          <speciesReference species="J1"/>
        </listOfProducts>
        <listOfModifiers>
          <modifierSpeciesReference species="O1"/>
        </listOfModifiers>
        <kineticLaw>
          <math xmlns="http://www.w3.org/1998/Math/MathML">
            <apply>
              <times/>
              <ci> O1 </ci>
              <ci> kass_ret </ci>
              <ci> I </ci>
            </apply>
          </math>
        </kineticLaw>
      </reaction>
      <reaction id="reu1" name="reu1" reversible="false">
        <listOfReactants>
          <speciesReference species="P1"/>
          <speciesReference species="J1"/>
        </listOfReactants>
        <listOfProducts>
          <speciesReference species="Q1"/>
        </listOfProducts>
        <kineticLaw>
          <math xmlns="http://www.w3.org/1998/Math/MathML">
            <apply>
              <times/>
              <ci> kass_reu </ci>
              <ci> P1 </ci>
              <ci> J1 </ci>
            </apply>
          </math>
        </kineticLaw>
      </reaction>
      <reaction id="reDNAPKc1" name="reDNAPKc1" reversible="false">
        <listOfReactants>
          <speciesReference species="Q1"/>
        </listOfReactants>
        <listOfProducts>
          <speciesReference species="O1"/>
          <speciesReference species="G1"/>
          <speciesReference species="J1"/>
        </listOfProducts>
        <kineticLaw>
          <math xmlns="http://www.w3.org/1998/Math/MathML">
            <apply>
              <times/>
              <ci> kdiss_DNAPK </ci>
              <ci> Q1 </ci>
            </apply>
          </math>
        </kineticLaw>
      </reaction>
      <reaction id="rev1" name="rev1" reversible="false">
        <listOfReactants>
          <speciesReference species="Q1"/>
        </listOfReactants>
        <listOfProducts>
          <speciesReference species="R1"/>
        </listOfProducts>
        <kineticLaw>
          <math xmlns="http://www.w3.org/1998/Math/MathML">
            <apply>
              <times/>
              <ci> kass_rev </ci>
              <ci> Q1 </ci>
            </apply>
          </math>
        </kineticLaw>
      </reaction>
      <reaction id="reDNAPKd1" name="reDNAPKd1" reversible="false">
        <listOfReactants>
          <speciesReference species="R1"/>
        </listOfReactants>
        <listOfProducts>
          <speciesReference species="O1"/>
          <speciesReference species="G1"/>
          <speciesReference species="J1"/>
        </listOfProducts>
        <kineticLaw>
          <math xmlns="http://www.w3.org/1998/Math/MathML">
            <apply>
              <times/>
              <ci> kdiss_DNAPK </ci>
              <ci> R1 </ci>
            </apply>
          </math>
        </kineticLaw>
      </reaction>
      <reaction id="rew1" name="rew1" reversible="false">
        <listOfReactants>
          <speciesReference species="uM"/>
        </listOfReactants>
        <listOfProducts>
          <speciesReference species="M1"/>
        </listOfProducts>
        <listOfModifiers>
          <modifierSpeciesReference species="R1"/>
        </listOfModifiers>
        <kineticLaw>
          <math xmlns="http://www.w3.org/1998/Math/MathML">
            <apply>
              <times/>
              <ci> R1 </ci>
              <ci> kass_rew </ci>
              <ci> uM </ci>
            </apply>
          </math>
        </kineticLaw>
      </reaction>
      <reaction id="rex1" name="rex1" reversible="false">
        <listOfReactants>
          <speciesReference species="R1"/>
          <speciesReference species="M1"/>
        </listOfReactants>
        <listOfProducts>
          <speciesReference species="S1"/>
        </listOfProducts>
        <kineticLaw>
          <math xmlns="http://www.w3.org/1998/Math/MathML">
            <apply>
              <times/>
              <ci> kass_rex </ci>
              <ci> R1 </ci>
              <ci> M1 </ci>
            </apply>
          </math>
        </kineticLaw>
      </reaction>
      <reaction id="rey1" name="rey1" reversible="false">
        <listOfReactants>
          <speciesReference species="S1"/>
        </listOfReactants>
        <listOfProducts>
          <speciesReference species="C1"/>
          <speciesReference species="G1"/>
          <speciesReference species="J1"/>
          <speciesReference species="M1"/>
          <speciesReference species="AM"/>
        </listOfProducts>
        <kineticLaw>
          <math xmlns="http://www.w3.org/1998/Math/MathML">
            <apply>
              <times/>
              <ci> kass_rey </ci>
              <ci> S1 </ci>
            </apply>
          </math>
        </kineticLaw>
      </reaction>
      <reaction id="reMRNa1" name="reMRNa1" reversible="false">
        <listOfReactants>
          <speciesReference species="T1"/>
          <speciesReference species="U1"/>
        </listOfReactants>
        <listOfProducts>
          <speciesReference species="V1"/>
        </listOfProducts>
        <listOfModifiers>
          <modifierSpeciesReference species="D1"/>
        </listOfModifiers>
        <kineticLaw>
          <math xmlns="http://www.w3.org/1998/Math/MathML">
            <apply>
              <times/>
              <ci> D1 </ci>
              <ci> kMRN </ci>
              <ci> T1 </ci>
              <ci> U1 </ci>
            </apply>
          </math>
        </kineticLaw>
      </reaction>
      <reaction id="reMRNb1" name="reMRNb1" reversible="false">
        <listOfReactants>
          <speciesReference species="T1"/>
          <speciesReference species="U1"/>
        </listOfReactants>
        <listOfProducts>
          <speciesReference species="V1"/>
        </listOfProducts>
        <listOfModifiers>
          <modifierSpeciesReference species="H1"/>
        </listOfModifiers>
        <kineticLaw>
          <math xmlns="http://www.w3.org/1998/Math/MathML">
            <apply>
              <times/>
              <ci> H1 </ci>
              <ci> kMRN </ci>
              <ci> T1 </ci>
              <ci> U1 </ci>
            </apply>
          </math>
        </kineticLaw>
      </reaction>
      <reaction id="reMRNc1" name="reMRNc1" reversible="false">
        <listOfReactants>
          <speciesReference species="T1"/>
          <speciesReference species="U1"/>
        </listOfReactants>
        <listOfProducts>
          <speciesReference species="V1"/>
        </listOfProducts>
        <listOfModifiers>
          <modifierSpeciesReference species="O1"/>
        </listOfModifiers>
        <kineticLaw>
          <math xmlns="http://www.w3.org/1998/Math/MathML">
            <apply>
              <times/>
              <ci> O1 </ci>
              <ci> kMRN </ci>
              <ci> T1 </ci>
              <ci> U1 </ci>
            </apply>
          </math>
        </kineticLaw>
      </reaction>
      <reaction id="reMRNd1" name="reMRNd1" reversible="false">
        <listOfReactants>
          <speciesReference species="T1"/>
          <speciesReference species="U1"/>
        </listOfReactants>
        <listOfProducts>
          <speciesReference species="V1"/>
        </listOfProducts>
        <listOfModifiers>
          <modifierSpeciesReference species="P1"/>
        </listOfModifiers>
        <kineticLaw>
          <math xmlns="http://www.w3.org/1998/Math/MathML">
            <apply>
              <times/>
              <ci> P1 </ci>
              <ci> kMRN </ci>
              <ci> T1 </ci>
              <ci> U1 </ci>
            </apply>
          </math>
        </kineticLaw>
      </reaction>
      <reaction id="rez1" name="rez1" reversible="false">
        <listOfReactants>
          <speciesReference species="W1"/>
        </listOfReactants>
        <listOfProducts>
          <speciesReference species="X1"/>
        </listOfProducts>
        <listOfModifiers>
          <modifierSpeciesReference species="V1"/>
        </listOfModifiers>
        <kineticLaw>
          <math xmlns="http://www.w3.org/1998/Math/MathML">
            <apply>
              <times/>
              <ci> V1 </ci>
              <ci> kass_rez </ci>
              <ci> W1 </ci>
            </apply>
          </math>
        </kineticLaw>
      </reaction>
      <reaction id="reaa1" name="reaa1" reversible="false">
        <listOfReactants>
          <speciesReference species="W1"/>
        </listOfReactants>
        <listOfProducts>
          <speciesReference species="X1"/>
        </listOfProducts>
        <listOfModifiers>
          <modifierSpeciesReference species="L1"/>
        </listOfModifiers>
        <kineticLaw>
          <math xmlns="http://www.w3.org/1998/Math/MathML">
            <apply>
              <times/>
              <ci> L1 </ci>
              <ci> kass_reaa </ci>
              <ci> W1 </ci>
            </apply>
          </math>
        </kineticLaw>
      </reaction>
      <reaction id="reab1" name="reab1" reversible="false">
        <listOfReactants>
          <speciesReference species="W1"/>
        </listOfReactants>
        <listOfProducts>
          <speciesReference species="X1"/>
        </listOfProducts>
        <listOfModifiers>
          <modifierSpeciesReference species="R1"/>
        </listOfModifiers>
        <kineticLaw>
          <math xmlns="http://www.w3.org/1998/Math/MathML">
            <apply>
              <times/>
              <ci> R1 </ci>
              <ci> kass_reab </ci>
              <ci> W1 </ci>
            </apply>
          </math>
        </kineticLaw>
      </reaction>
      <reaction id="reac1" name="reac1" reversible="false">
        <listOfReactants>
          <speciesReference species="X1"/>
        </listOfReactants>
        <listOfProducts>
          <speciesReference species="Y1"/>
        </listOfProducts>
        <kineticLaw>
          <math xmlns="http://www.w3.org/1998/Math/MathML">
            <apply>
              <times/>
              <ci> kass_reac </ci>
              <ci> X1 </ci>
            </apply>
          </math>
        </kineticLaw>
      </reaction>
      <reaction id="read1" name="read1" reversible="false">
        <listOfReactants>
          <speciesReference species="Y1"/>
        </listOfReactants>
        <listOfProducts>
          <speciesReference species="W1"/>
        </listOfProducts>
        <kineticLaw>
          <math xmlns="http://www.w3.org/1998/Math/MathML">
            <apply>
              <times/>
              <ci> kass_read </ci>
              <ci> Y1 </ci>
            </apply>
          </math>
        </kineticLaw>
      </reaction>
      <reaction id="reae1" name="reae1" reversible="false">
        <listOfReactants>
          <speciesReference species="Y1"/>
          <speciesReference species="V1"/>
        </listOfReactants>
        <listOfProducts>
          <speciesReference species="Z1"/>
        </listOfProducts>
        <kineticLaw>
          <math xmlns="http://www.w3.org/1998/Math/MathML">
            <apply>
              <times/>
              <ci> kass_reae </ci>
              <ci> Y1 </ci>
              <ci> V1 </ci>
            </apply>
          </math>
        </kineticLaw>
      </reaction>
      <reaction id="reaf1" name="reaf1" reversible="false">
        <listOfReactants>
          <speciesReference species="Z1"/>
        </listOfReactants>
        <listOfProducts>
          <speciesReference species="W1"/>
          <speciesReference species="T1"/>
          <speciesReference species="U1"/>
        </listOfProducts>
        <kineticLaw>
          <math xmlns="http://www.w3.org/1998/Math/MathML">
            <apply>
              <times/>
              <ci> kass_reaf </ci>
              <ci> Z1 </ci>
            </apply>
          </math>
        </kineticLaw>
      </reaction>
      <reaction id="reaq1" name="reaq1" reversible="false">
        <listOfReactants>
          <speciesReference species="AE"/>
        </listOfReactants>
        <listOfProducts>
          <speciesReference species="AF1"/>
        </listOfProducts>
        <listOfModifiers>
          <modifierSpeciesReference species="D1"/>
        </listOfModifiers>
        <kineticLaw>
          <math xmlns="http://www.w3.org/1998/Math/MathML">
            <apply>
              <times/>
              <ci> D1 </ci>
              <ci> kass_reaq </ci>
              <ci> AE </ci>
            </apply>
          </math>
        </kineticLaw>
      </reaction>
      <reaction id="rear1" name="rear1" reversible="false">
        <listOfReactants>
          <speciesReference species="AF1"/>
        </listOfReactants>
        <listOfProducts>
          <speciesReference species="AE"/>
        </listOfProducts>
        <kineticLaw>
          <math xmlns="http://www.w3.org/1998/Math/MathML">
            <apply>
              <times/>
              <ci> kass_rear </ci>
              <ci> AF1 </ci>
            </apply>
          </math>
        </kineticLaw>
      </reaction>
      <reaction id="reas1" name="reas1" reversible="false">
        <listOfReactants>
          <speciesReference species="D1"/>
          <speciesReference species="AF1"/>
        </listOfReactants>
        <listOfProducts>
          <speciesReference species="AG1"/>
        </listOfProducts>
        <kineticLaw>
          <math xmlns="http://www.w3.org/1998/Math/MathML">
            <apply>
              <times/>
              <ci> kass_reas </ci>
              <ci> D1 </ci>
              <ci> AF1 </ci>
            </apply>
          </math>
        </kineticLaw>
      </reaction>
      <reaction id="reat1" name="reat1" reversible="false">
        <listOfReactants>
          <speciesReference species="AG1"/>
        </listOfReactants>
        <listOfProducts>
          <speciesReference species="D1"/>
          <speciesReference species="AF1"/>
        </listOfProducts>
        <kineticLaw>
          <math xmlns="http://www.w3.org/1998/Math/MathML">
            <apply>
              <times/>
              <ci> kass_reat </ci>
              <ci> AG1 </ci>
            </apply>
          </math>
        </kineticLaw>
      </reaction>
      <reaction id="reau1" name="reau1" reversible="false">
        <listOfReactants>
          <speciesReference species="uAH"/>
        </listOfReactants>
        <listOfProducts>
          <speciesReference species="AH1"/>
        </listOfProducts>
        <listOfModifiers>
          <modifierSpeciesReference species="AG1"/>
        </listOfModifiers>
        <kineticLaw>
          <math xmlns="http://www.w3.org/1998/Math/MathML">
            <apply>
              <times/>
              <ci> AG1 </ci>
              <ci> kass_reau </ci>
              <ci> uAH </ci>
            </apply>
          </math>
        </kineticLaw>
      </reaction>
      <reaction id="reav1" name="reav1" reversible="false">
        <listOfReactants>
          <speciesReference species="AH1"/>
        </listOfReactants>
        <listOfProducts>
          <speciesReference species="uAH"/>
        </listOfProducts>
        <kineticLaw>
          <math xmlns="http://www.w3.org/1998/Math/MathML">
            <apply>
              <times/>
              <ci> kass_reav </ci>
              <ci> AH1 </ci>
            </apply>
          </math>
        </kineticLaw>
      </reaction>
      <reaction id="reaw1" name="reaw1" reversible="false">
        <listOfReactants>
          <speciesReference species="AG1"/>
          <speciesReference species="AH1"/>
        </listOfReactants>
        <listOfProducts>
          <speciesReference species="AI1"/>
        </listOfProducts>
        <kineticLaw>
          <math xmlns="http://www.w3.org/1998/Math/MathML">
            <apply>
              <times/>
              <ci> kass_reaw </ci>
              <ci> AG1 </ci>
              <ci> AH1 </ci>
            </apply>
          </math>
        </kineticLaw>
      </reaction>
      <reaction id="reax1" name="reax1" reversible="false">
        <listOfReactants>
          <speciesReference species="AI1"/>
        </listOfReactants>
        <listOfProducts>
          <speciesReference species="C1"/>
          <speciesReference species="AF1"/>
          <speciesReference species="AH1"/>
          <speciesReference species="AN"/>
        </listOfProducts>
        <kineticLaw>
          <math xmlns="http://www.w3.org/1998/Math/MathML">
            <apply>
              <times/>
              <ci> kass_reax </ci>
              <ci> AI1 </ci>
            </apply>
          </math>
        </kineticLaw>
      </reaction>
      <reaction id="reay1" name="reay1" reversible="false">
        <listOfReactants>
          <speciesReference species="AI1"/>
        </listOfReactants>
        <listOfProducts>
          <speciesReference species="C1"/>
          <speciesReference species="AF1"/>
          <speciesReference species="AH1"/>
          <speciesReference species="AP"/>
        </listOfProducts>
        <kineticLaw>
          <math xmlns="http://www.w3.org/1998/Math/MathML">
            <apply>
              <times/>
              <ci> kass_reay </ci>
              <ci> AI1 </ci>
            </apply>
          </math>
        </kineticLaw>
      </reaction>
      <reaction id="reMRNg1" name="reMRNg1" reversible="false">
        <listOfReactants>
          <speciesReference species="T1"/>
          <speciesReference species="U1"/>
        </listOfReactants>
        <listOfProducts>
          <speciesReference species="V1"/>
        </listOfProducts>
        <listOfModifiers>
          <modifierSpeciesReference species="AG1"/>
        </listOfModifiers>
        <kineticLaw>
          <math xmlns="http://www.w3.org/1998/Math/MathML">
            <apply>
              <times/>
              <ci> AG1 </ci>
              <ci> kMRN </ci>
              <ci> T1 </ci>
              <ci> U1 </ci>
            </apply>
          </math>
        </kineticLaw>
      </reaction>
      <reaction id="reaz1" name="reaz1" reversible="false">
        <listOfReactants>
          <speciesReference species="AE"/>
        </listOfReactants>
        <listOfProducts>
          <speciesReference species="AF1"/>
        </listOfProducts>
        <listOfModifiers>
          <modifierSpeciesReference species="O1"/>
        </listOfModifiers>
        <kineticLaw>
          <math xmlns="http://www.w3.org/1998/Math/MathML">
            <apply>
              <times/>
              <ci> O1 </ci>
              <ci> kass_reaz </ci>
              <ci> AE </ci>
            </apply>
          </math>
        </kineticLaw>
      </reaction>
      <reaction id="reba1" name="reba1" reversible="false">
        <listOfReactants>
          <speciesReference species="O1"/>
          <speciesReference species="AF1"/>
        </listOfReactants>
        <listOfProducts>
          <speciesReference species="AJ1"/>
        </listOfProducts>
        <kineticLaw>
          <math xmlns="http://www.w3.org/1998/Math/MathML">
            <apply>
              <times/>
              <ci> kass_reba </ci>
              <ci> O1 </ci>
              <ci> AF1 </ci>
            </apply>
          </math>
        </kineticLaw>
      </reaction>
      <reaction id="rebb1" name="rebb1" reversible="false">
        <listOfReactants>
          <speciesReference species="AJ1"/>
        </listOfReactants>
        <listOfProducts>
          <speciesReference species="O1"/>
          <speciesReference species="AF1"/>
        </listOfProducts>
        <kineticLaw>
          <math xmlns="http://www.w3.org/1998/Math/MathML">
            <apply>
              <times/>
              <ci> kass_rebb </ci>
              <ci> AJ1 </ci>
            </apply>
          </math>
        </kineticLaw>
      </reaction>
      <reaction id="rebc1" name="rebc1" reversible="false">
        <listOfReactants>
          <speciesReference species="uAH"/>
        </listOfReactants>
        <listOfProducts>
          <speciesReference species="AH1"/>
        </listOfProducts>
        <listOfModifiers>
          <modifierSpeciesReference species="AJ1"/>
        </listOfModifiers>
        <kineticLaw>
          <math xmlns="http://www.w3.org/1998/Math/MathML">
            <apply>
              <times/>
              <ci> AJ1 </ci>
              <ci> kass_rebc </ci>
              <ci> uAH </ci>
            </apply>
          </math>
        </kineticLaw>
      </reaction>
      <reaction id="rebd1" name="rebd1" reversible="false">
        <listOfReactants>
          <speciesReference species="AJ1"/>
          <speciesReference species="AH1"/>
        </listOfReactants>
        <listOfProducts>
          <speciesReference species="AK1"/>
        </listOfProducts>
        <kineticLaw>
          <math xmlns="http://www.w3.org/1998/Math/MathML">
            <apply>
              <times/>
              <ci> kass_rebd </ci>
              <ci> AJ1 </ci>
              <ci> AH1 </ci>
            </apply>
          </math>
        </kineticLaw>
      </reaction>
      <reaction id="rebe1" name="rebe1" reversible="false">
        <listOfReactants>
          <speciesReference species="AK1"/>
        </listOfReactants>
        <listOfProducts>
          <speciesReference species="C1"/>
          <speciesReference species="AF1"/>
          <speciesReference species="AH1"/>
          <speciesReference species="AO"/>
        </listOfProducts>
        <kineticLaw>
          <math xmlns="http://www.w3.org/1998/Math/MathML">
            <apply>
              <times/>
              <ci> kass_rebe </ci>
              <ci> AK1 </ci>
            </apply>
          </math>
        </kineticLaw>
      </reaction>
      <reaction id="rebf1" name="rebf1" reversible="false">
        <listOfReactants>
          <speciesReference species="AK1"/>
        </listOfReactants>
        <listOfProducts>
          <speciesReference species="C1"/>
          <speciesReference species="AF1"/>
          <speciesReference species="AH1"/>
          <speciesReference species="AQ"/>
        </listOfProducts>
        <kineticLaw>
          <math xmlns="http://www.w3.org/1998/Math/MathML">
            <apply>
              <times/>
              <ci> kass_rebf </ci>
              <ci> AK1 </ci>
            </apply>
          </math>
        </kineticLaw>
      </reaction>
      <reaction id="reMRNh1" name="reMRNh1" reversible="false">
        <listOfReactants>
          <speciesReference species="T1"/>
          <speciesReference species="U1"/>
        </listOfReactants>
        <listOfProducts>
          <speciesReference species="V1"/>
        </listOfProducts>
        <listOfModifiers>
          <modifierSpeciesReference species="AJ1"/>
        </listOfModifiers>
        <kineticLaw>
          <math xmlns="http://www.w3.org/1998/Math/MathML">
            <apply>
              <times/>
              <ci> AJ1 </ci>
              <ci> kMRN </ci>
              <ci> T1 </ci>
              <ci> U1 </ci>
            </apply>
          </math>
        </kineticLaw>
      </reaction>
      <reaction id="reMRNi1" name="reMRNi1" reversible="false">
        <listOfReactants>
          <speciesReference species="T1"/>
          <speciesReference species="U1"/>
        </listOfReactants>
        <listOfProducts>
          <speciesReference species="V1"/>
        </listOfProducts>
        <listOfModifiers>
          <modifierSpeciesReference species="K1"/>
        </listOfModifiers>
        <kineticLaw>
          <math xmlns="http://www.w3.org/1998/Math/MathML">
            <apply>
              <times/>
              <ci> K1 </ci>
              <ci> kMRN </ci>
              <ci> T1 </ci>
              <ci> U1 </ci>
            </apply>
          </math>
        </kineticLaw>
      </reaction>
      <reaction id="reMRNj1" name="reMRNj1" reversible="false">
        <listOfReactants>
          <speciesReference species="T1"/>
          <speciesReference species="U1"/>
        </listOfReactants>
        <listOfProducts>
          <speciesReference species="V1"/>
        </listOfProducts>
        <listOfModifiers>
          <modifierSpeciesReference species="L1"/>
        </listOfModifiers>
        <kineticLaw>
          <math xmlns="http://www.w3.org/1998/Math/MathML">
            <apply>
              <times/>
              <ci> L1 </ci>
              <ci> kMRN </ci>
              <ci> T1 </ci>
              <ci> U1 </ci>
            </apply>
          </math>
        </kineticLaw>
      </reaction>
      <reaction id="reMRNk1" name="reMRNk1" reversible="false">
        <listOfReactants>
          <speciesReference species="T1"/>
          <speciesReference species="U1"/>
        </listOfReactants>
        <listOfProducts>
          <speciesReference species="V1"/>
        </listOfProducts>
        <listOfModifiers>
          <modifierSpeciesReference species="N1"/>
        </listOfModifiers>
        <kineticLaw>
          <math xmlns="http://www.w3.org/1998/Math/MathML">
            <apply>
              <times/>
              <ci> N1 </ci>
              <ci> kMRN </ci>
              <ci> T1 </ci>
              <ci> U1 </ci>
            </apply>
          </math>
        </kineticLaw>
      </reaction>
      <reaction id="reMRNl1" name="reMRNl1" reversible="false">
        <listOfReactants>
          <speciesReference species="T1"/>
          <speciesReference species="U1"/>
        </listOfReactants>
        <listOfProducts>
          <speciesReference species="V1"/>
        </listOfProducts>
        <listOfModifiers>
          <modifierSpeciesReference species="Q1"/>
        </listOfModifiers>
        <kineticLaw>
          <math xmlns="http://www.w3.org/1998/Math/MathML">
            <apply>
              <times/>
              <ci> Q1 </ci>
              <ci> kMRN </ci>
              <ci> T1 </ci>
              <ci> U1 </ci>
            </apply>
          </math>
        </kineticLaw>
      </reaction>
      <reaction id="reMRNm1" name="reMRNm1" reversible="false">
        <listOfReactants>
          <speciesReference species="T1"/>
          <speciesReference species="U1"/>
        </listOfReactants>
        <listOfProducts>
          <speciesReference species="V1"/>
        </listOfProducts>
        <listOfModifiers>
          <modifierSpeciesReference species="R1"/>
        </listOfModifiers>
        <kineticLaw>
          <math xmlns="http://www.w3.org/1998/Math/MathML">
            <apply>
              <times/>
              <ci> R1 </ci>
              <ci> kMRN </ci>
              <ci> T1 </ci>
              <ci> U1 </ci>
            </apply>
          </math>
        </kineticLaw>
      </reaction>
      <reaction id="reMRNn1" name="reMRNn1" reversible="false">
        <listOfReactants>
          <speciesReference species="T1"/>
          <speciesReference species="U1"/>
        </listOfReactants>
        <listOfProducts>
          <speciesReference species="V1"/>
        </listOfProducts>
        <listOfModifiers>
          <modifierSpeciesReference species="S1"/>
        </listOfModifiers>
        <kineticLaw>
          <math xmlns="http://www.w3.org/1998/Math/MathML">
            <apply>
              <times/>
              <ci> S1 </ci>
              <ci> kMRN </ci>
              <ci> T1 </ci>
              <ci> U1 </ci>
            </apply>
          </math>
        </kineticLaw>
      </reaction>
      <reaction id="reMRNo1" name="reMRNo1" reversible="false">
        <listOfReactants>
          <speciesReference species="T1"/>
          <speciesReference species="U1"/>
        </listOfReactants>
        <listOfProducts>
          <speciesReference species="V1"/>
        </listOfProducts>
        <listOfModifiers>
          <modifierSpeciesReference species="AI1"/>
        </listOfModifiers>
        <kineticLaw>
          <math xmlns="http://www.w3.org/1998/Math/MathML">
            <apply>
              <times/>
              <ci> AI1 </ci>
              <ci> kMRN </ci>
              <ci> T1 </ci>
              <ci> U1 </ci>
            </apply>
          </math>
        </kineticLaw>
      </reaction>
      <reaction id="reMRNp1" name="reMRNp1" reversible="false">
        <listOfReactants>
          <speciesReference species="T1"/>
          <speciesReference species="U1"/>
        </listOfReactants>
        <listOfProducts>
          <speciesReference species="V1"/>
        </listOfProducts>
        <listOfModifiers>
          <modifierSpeciesReference species="AK1"/>
        </listOfModifiers>
        <kineticLaw>
          <math xmlns="http://www.w3.org/1998/Math/MathML">
            <apply>
              <times/>
              <ci> AK1 </ci>
              <ci> kMRN </ci>
              <ci> T1 </ci>
              <ci> U1 </ci>
            </apply>
          </math>
        </kineticLaw>
      </reaction>
      <reaction id="red2" name="red2" reversible="false">
        <listOfReactants>
          <speciesReference species="F"/>
        </listOfReactants>
        <listOfProducts>
          <speciesReference species="G2"/>
        </listOfProducts>
        <listOfModifiers>
          <modifierSpeciesReference species="D2"/>
        </listOfModifiers>
        <kineticLaw>
          <math xmlns="http://www.w3.org/1998/Math/MathML">
            <apply>
              <times/>
              <ci> D2 </ci>
              <ci> kass_red </ci>
              <ci> F </ci>
            </apply>
          </math>
        </kineticLaw>
      </reaction>
      <reaction id="ree2" name="ree2" reversible="false">
        <listOfReactants>
          <speciesReference species="G2"/>
        </listOfReactants>
        <listOfProducts>
          <speciesReference species="F"/>
        </listOfProducts>
        <kineticLaw>
          <math xmlns="http://www.w3.org/1998/Math/MathML">
            <apply>
              <times/>
              <ci> kass_ree </ci>
              <ci> G2 </ci>
            </apply>
          </math>
        </kineticLaw>
      </reaction>
      <reaction id="ref2" name="ref2" reversible="false">
        <listOfReactants>
          <speciesReference species="D2"/>
          <speciesReference species="G2"/>
        </listOfReactants>
        <listOfProducts>
          <speciesReference species="H2"/>
        </listOfProducts>
        <kineticLaw>
          <math xmlns="http://www.w3.org/1998/Math/MathML">
            <apply>
              <times/>
              <ci> kass_ref </ci>
              <ci> D2 </ci>
              <ci> G2 </ci>
            </apply>
          </math>
        </kineticLaw>
      </reaction>
      <reaction id="reg2" name="reg2" reversible="false">
        <listOfReactants>
          <speciesReference species="H2"/>
        </listOfReactants>
        <listOfProducts>
          <speciesReference species="D2"/>
          <speciesReference species="G2"/>
        </listOfProducts>
        <kineticLaw>
          <math xmlns="http://www.w3.org/1998/Math/MathML">
            <apply>
              <times/>
              <ci> kass_reg </ci>
              <ci> H2 </ci>
            </apply>
          </math>
        </kineticLaw>
      </reaction>
      <reaction id="reh2" name="reh2" reversible="false">
        <listOfReactants>
          <speciesReference species="I"/>
        </listOfReactants>
        <listOfProducts>
          <speciesReference species="J2"/>
        </listOfProducts>
        <listOfModifiers>
          <modifierSpeciesReference species="D2"/>
        </listOfModifiers>
        <kineticLaw>
          <math xmlns="http://www.w3.org/1998/Math/MathML">
            <apply>
              <times/>
              <ci> D2 </ci>
              <ci> kass_reh </ci>
              <ci> I </ci>
            </apply>
          </math>
        </kineticLaw>
      </reaction>
      <reaction id="rei2" name="rei2" reversible="false">
        <listOfReactants>
          <speciesReference species="J2"/>
        </listOfReactants>
        <listOfProducts>
          <speciesReference species="I"/>
        </listOfProducts>
        <kineticLaw>
          <math xmlns="http://www.w3.org/1998/Math/MathML">
            <apply>
              <times/>
              <ci> kass_rei </ci>
              <ci> J2 </ci>
            </apply>
          </math>
        </kineticLaw>
      </reaction>
      <reaction id="rej2" name="rej2" reversible="false">
        <listOfReactants>
          <speciesReference species="H2"/>
          <speciesReference species="J2"/>
        </listOfReactants>
        <listOfProducts>
          <speciesReference species="K2"/>
        </listOfProducts>
        <kineticLaw>
          <math xmlns="http://www.w3.org/1998/Math/MathML">
            <apply>
              <times/>
              <ci> kass_rej </ci>
              <ci> H2 </ci>
              <ci> J2 </ci>
            </apply>
          </math>
        </kineticLaw>
      </reaction>
      <reaction id="reDNAPKa2" name="reDNAPKa2" reversible="false">
        <listOfReactants>
          <speciesReference species="K2"/>
        </listOfReactants>
        <listOfProducts>
          <speciesReference species="D2"/>
          <speciesReference species="G2"/>
          <speciesReference species="J2"/>
        </listOfProducts>
        <kineticLaw>
          <math xmlns="http://www.w3.org/1998/Math/MathML">
            <apply>
              <times/>
              <ci> kdiss_DNAPK </ci>
              <ci> K2 </ci>
            </apply>
          </math>
        </kineticLaw>
      </reaction>
      <reaction id="rek2" name="rek2" reversible="false">
        <listOfReactants>
          <speciesReference species="K2"/>
        </listOfReactants>
        <listOfProducts>
          <speciesReference species="L2"/>
        </listOfProducts>
        <kineticLaw>
          <math xmlns="http://www.w3.org/1998/Math/MathML">
            <apply>
              <times/>
              <ci> kass_rek </ci>
              <ci> K2 </ci>
            </apply>
          </math>
        </kineticLaw>
      </reaction>
      <reaction id="reDNAPKb2" name="reDNAPKb2" reversible="false">
        <listOfReactants>
          <speciesReference species="L2"/>
        </listOfReactants>
        <listOfProducts>
          <speciesReference species="D2"/>
          <speciesReference species="G2"/>
          <speciesReference species="J2"/>
        </listOfProducts>
        <kineticLaw>
          <math xmlns="http://www.w3.org/1998/Math/MathML">
            <apply>
              <times/>
              <ci> kdiss_DNAPK </ci>
              <ci> L2 </ci>
            </apply>
          </math>
        </kineticLaw>
      </reaction>
      <reaction id="rel2" name="rel2" reversible="false">
        <listOfReactants>
          <speciesReference species="uM"/>
        </listOfReactants>
        <listOfProducts>
          <speciesReference species="M2"/>
        </listOfProducts>
        <listOfModifiers>
          <modifierSpeciesReference species="L2"/>
        </listOfModifiers>
        <kineticLaw>
          <math xmlns="http://www.w3.org/1998/Math/MathML">
            <apply>
              <times/>
              <ci> L2 </ci>
              <ci> kass_rel </ci>
              <ci> uM </ci>
            </apply>
          </math>
        </kineticLaw>
      </reaction>
      <reaction id="rem2" name="rem2" reversible="false">
        <listOfReactants>
          <speciesReference species="M2"/>
        </listOfReactants>
        <listOfProducts>
          <speciesReference species="uM"/>
        </listOfProducts>
        <kineticLaw>
          <math xmlns="http://www.w3.org/1998/Math/MathML">
            <apply>
              <times/>
              <ci> kass_rem </ci>
              <ci> M2 </ci>
            </apply>
          </math>
        </kineticLaw>
      </reaction>
      <reaction id="ren2" name="ren2" reversible="false">
        <listOfReactants>
          <speciesReference species="L2"/>
          <speciesReference species="M2"/>
        </listOfReactants>
        <listOfProducts>
          <speciesReference species="N2"/>
        </listOfProducts>
        <kineticLaw>
          <math xmlns="http://www.w3.org/1998/Math/MathML">
            <apply>
              <times/>
              <ci> kass_ren </ci>
              <ci> L2 </ci>
              <ci> M2 </ci>
            </apply>
          </math>
        </kineticLaw>
      </reaction>
      <reaction id="reo2" name="reo2" reversible="false">
        <listOfReactants>
          <speciesReference species="N2"/>
        </listOfReactants>
        <listOfProducts>
          <speciesReference species="C2"/>
          <speciesReference species="G2"/>
          <speciesReference species="J2"/>
          <speciesReference species="M2"/>
          <speciesReference species="AL"/>
        </listOfProducts>
        <kineticLaw>
          <math xmlns="http://www.w3.org/1998/Math/MathML">
            <apply>
              <times/>
              <ci> kass_reo </ci>
              <ci> N2 </ci>
            </apply>
          </math>
        </kineticLaw>
      </reaction>
      <reaction id="rep2" name="rep2" reversible="false">
        <listOfReactants>
          <speciesReference species="B"/>
          <speciesReference species="C2"/>
        </listOfReactants>
        <listOfProducts>
          <speciesReference species="O2"/>
        </listOfProducts>
        <kineticLaw>
          <math xmlns="http://www.w3.org/1998/Math/MathML">
            <apply>
              <times/>
              <ci> kass_rep </ci>
              <ci> B </ci>
              <ci> C2 </ci>
            </apply>
          </math>
        </kineticLaw>
      </reaction>
      <reaction id="req2" name="req2" reversible="false">
        <listOfReactants>
          <speciesReference species="F"/>
        </listOfReactants>
        <listOfProducts>
          <speciesReference species="G2"/>
        </listOfProducts>
        <listOfModifiers>
          <modifierSpeciesReference species="O2"/>
        </listOfModifiers>
        <kineticLaw>
          <math xmlns="http://www.w3.org/1998/Math/MathML">
            <apply>
              <times/>
              <ci> O2 </ci>
              <ci> kass_req </ci>
              <ci> F </ci>
            </apply>
          </math>
        </kineticLaw>
      </reaction>
      <reaction id="rer2" name="rer2" reversible="false">
        <listOfReactants>
          <speciesReference species="O2"/>
          <speciesReference species="G2"/>
        </listOfReactants>
        <listOfProducts>
          <speciesReference species="P2"/>
        </listOfProducts>
        <kineticLaw>
          <math xmlns="http://www.w3.org/1998/Math/MathML">
            <apply>
              <times/>
              <ci> kass_rer </ci>
              <ci> O2 </ci>
              <ci> G2 </ci>
            </apply>
          </math>
        </kineticLaw>
      </reaction>
      <reaction id="res2" name="res2" reversible="false">
        <listOfReactants>
          <speciesReference species="P2"/>
        </listOfReactants>
        <listOfProducts>
          <speciesReference species="O2"/>
          <speciesReference species="G2"/>
        </listOfProducts>
        <kineticLaw>
          <math xmlns="http://www.w3.org/1998/Math/MathML">
            <apply>
              <times/>
              <ci> kass_res </ci>
              <ci> P2 </ci>
            </apply>
          </math>
        </kineticLaw>
      </reaction>
      <reaction id="ret2" name="ret2" reversible="false">
        <listOfReactants>
          <speciesReference species="I"/>
        </listOfReactants>
        <listOfProducts>
          <speciesReference species="J2"/>
        </listOfProducts>
        <listOfModifiers>
          <modifierSpeciesReference species="O2"/>
        </listOfModifiers>
        <kineticLaw>
          <math xmlns="http://www.w3.org/1998/Math/MathML">
            <apply>
              <times/>
              <ci> O2 </ci>
              <ci> kass_ret </ci>
              <ci> I </ci>
            </apply>
          </math>
        </kineticLaw>
      </reaction>
      <reaction id="reu2" name="reu2" reversible="false">
        <listOfReactants>
          <speciesReference species="P2"/>
          <speciesReference species="J2"/>
        </listOfReactants>
        <listOfProducts>
          <speciesReference species="Q2"/>
        </listOfProducts>
        <kineticLaw>
          <math xmlns="http://www.w3.org/1998/Math/MathML">
            <apply>
              <times/>
              <ci> kass_reu </ci>
              <ci> P2 </ci>
              <ci> J2 </ci>
            </apply>
          </math>
        </kineticLaw>
      </reaction>
      <reaction id="reDNAPKc2" name="reDNAPKc2" reversible="false">
        <listOfReactants>
          <speciesReference species="Q2"/>
        </listOfReactants>
        <listOfProducts>
          <speciesReference species="O2"/>
          <speciesReference species="G2"/>
          <speciesReference species="J2"/>
        </listOfProducts>
        <kineticLaw>
          <math xmlns="http://www.w3.org/1998/Math/MathML">
            <apply>
              <times/>
              <ci> kdiss_DNAPK </ci>
              <ci> Q2 </ci>
            </apply>
          </math>
        </kineticLaw>
      </reaction>
      <reaction id="rev2" name="rev2" reversible="false">
        <listOfReactants>
          <speciesReference species="Q2"/>
        </listOfReactants>
        <listOfProducts>
          <speciesReference species="R2"/>
        </listOfProducts>
        <kineticLaw>
          <math xmlns="http://www.w3.org/1998/Math/MathML">
            <apply>
              <times/>
              <ci> kass_rev </ci>
              <ci> Q2 </ci>
            </apply>
          </math>
        </kineticLaw>
      </reaction>
      <reaction id="reDNAPKd2" name="reDNAPKd2" reversible="false">
        <listOfReactants>
          <speciesReference species="R2"/>
        </listOfReactants>
        <listOfProducts>
          <speciesReference species="O2"/>
          <speciesReference species="G2"/>
          <speciesReference species="J2"/>
        </listOfProducts>
        <kineticLaw>
          <math xmlns="http://www.w3.org/1998/Math/MathML">
            <apply>
              <times/>
              <ci> kdiss_DNAPK </ci>
              <ci> R2 </ci>
            </apply>
          </math>
        </kineticLaw>
      </reaction>
      <reaction id="rew2" name="rew2" reversible="false">
        <listOfReactants>
          <speciesReference species="uM"/>
        </listOfReactants>
        <listOfProducts>
          <speciesReference species="M2"/>
        </listOfProducts>
        <listOfModifiers>
          <modifierSpeciesReference species="R2"/>
        </listOfModifiers>
        <kineticLaw>
          <math xmlns="http://www.w3.org/1998/Math/MathML">
            <apply>
              <times/>
              <ci> R2 </ci>
              <ci> kass_rew </ci>
              <ci> uM </ci>
            </apply>
          </math>
        </kineticLaw>
      </reaction>
      <reaction id="rex2" name="rex2" reversible="false">
        <listOfReactants>
          <speciesReference species="R2"/>
          <speciesReference species="M2"/>
        </listOfReactants>
        <listOfProducts>
          <speciesReference species="S2"/>
        </listOfProducts>
        <kineticLaw>
          <math xmlns="http://www.w3.org/1998/Math/MathML">
            <apply>
              <times/>
              <ci> kass_rex </ci>
              <ci> R2 </ci>
              <ci> M2 </ci>
            </apply>
          </math>
        </kineticLaw>
      </reaction>
      <reaction id="rey2" name="rey2" reversible="false">
        <listOfReactants>
          <speciesReference species="S2"/>
        </listOfReactants>
        <listOfProducts>
          <speciesReference species="C2"/>
          <speciesReference species="G2"/>
          <speciesReference species="J2"/>
          <speciesReference species="M2"/>
          <speciesReference species="AM"/>
        </listOfProducts>
        <kineticLaw>
          <math xmlns="http://www.w3.org/1998/Math/MathML">
            <apply>
              <times/>
              <ci> kass_rey </ci>
              <ci> S2 </ci>
            </apply>
          </math>
        </kineticLaw>
      </reaction>
      <reaction id="reMRNa2" name="reMRNa2" reversible="false">
        <listOfReactants>
          <speciesReference species="T2"/>
          <speciesReference species="U2"/>
        </listOfReactants>
        <listOfProducts>
          <speciesReference species="V2"/>
        </listOfProducts>
        <listOfModifiers>
          <modifierSpeciesReference species="D2"/>
        </listOfModifiers>
        <kineticLaw>
          <math xmlns="http://www.w3.org/1998/Math/MathML">
            <apply>
              <times/>
              <ci> D2 </ci>
              <ci> kMRN </ci>
              <ci> T2 </ci>
              <ci> U2 </ci>
            </apply>
          </math>
        </kineticLaw>
      </reaction>
      <reaction id="reMRNb2" name="reMRNb2" reversible="false">
        <listOfReactants>
          <speciesReference species="T2"/>
          <speciesReference species="U2"/>
        </listOfReactants>
        <listOfProducts>
          <speciesReference species="V2"/>
        </listOfProducts>
        <listOfModifiers>
          <modifierSpeciesReference species="H2"/>
        </listOfModifiers>
        <kineticLaw>
          <math xmlns="http://www.w3.org/1998/Math/MathML">
            <apply>
              <times/>
              <ci> H2 </ci>
              <ci> kMRN </ci>
              <ci> T2 </ci>
              <ci> U2 </ci>
            </apply>
          </math>
        </kineticLaw>
      </reaction>
      <reaction id="reMRNc2" name="reMRNc2" reversible="false">
        <listOfReactants>
          <speciesReference species="T2"/>
          <speciesReference species="U2"/>
        </listOfReactants>
        <listOfProducts>
          <speciesReference species="V2"/>
        </listOfProducts>
        <listOfModifiers>
          <modifierSpeciesReference species="O2"/>
        </listOfModifiers>
        <kineticLaw>
          <math xmlns="http://www.w3.org/1998/Math/MathML">
            <apply>
              <times/>
              <ci> O2 </ci>
              <ci> kMRN </ci>
              <ci> T2 </ci>
              <ci> U2 </ci>
            </apply>
          </math>
        </kineticLaw>
      </reaction>
      <reaction id="reMRNd2" name="reMRNd2" reversible="false">
        <listOfReactants>
          <speciesReference species="T2"/>
          <speciesReference species="U2"/>
        </listOfReactants>
        <listOfProducts>
          <speciesReference species="V2"/>
        </listOfProducts>
        <listOfModifiers>
          <modifierSpeciesReference species="P2"/>
        </listOfModifiers>
        <kineticLaw>
          <math xmlns="http://www.w3.org/1998/Math/MathML">
            <apply>
              <times/>
              <ci> P2 </ci>
              <ci> kMRN </ci>
              <ci> T2 </ci>
              <ci> U2 </ci>
            </apply>
          </math>
        </kineticLaw>
      </reaction>
      <reaction id="rez2" name="rez2" reversible="false">
        <listOfReactants>
          <speciesReference species="W2"/>
        </listOfReactants>
        <listOfProducts>
          <speciesReference species="X2"/>
        </listOfProducts>
        <listOfModifiers>
          <modifierSpeciesReference species="V2"/>
        </listOfModifiers>
        <kineticLaw>
          <math xmlns="http://www.w3.org/1998/Math/MathML">
            <apply>
              <times/>
              <ci> V2 </ci>
              <ci> kass_rez </ci>
              <ci> W2 </ci>
            </apply>
          </math>
        </kineticLaw>
      </reaction>
      <reaction id="reaa2" name="reaa2" reversible="false">
        <listOfReactants>
          <speciesReference species="W2"/>
        </listOfReactants>
        <listOfProducts>
          <speciesReference species="X2"/>
        </listOfProducts>
        <listOfModifiers>
          <modifierSpeciesReference species="L2"/>
        </listOfModifiers>
        <kineticLaw>
          <math xmlns="http://www.w3.org/1998/Math/MathML">
            <apply>
              <times/>
              <ci> L2 </ci>
              <ci> kass_reaa </ci>
              <ci> W2 </ci>
            </apply>
          </math>
        </kineticLaw>
      </reaction>
      <reaction id="reab2" name="reab2" reversible="false">
        <listOfReactants>
          <speciesReference species="W2"/>
        </listOfReactants>
        <listOfProducts>
          <speciesReference species="X2"/>
        </listOfProducts>
        <listOfModifiers>
          <modifierSpeciesReference species="R2"/>
        </listOfModifiers>
        <kineticLaw>
          <math xmlns="http://www.w3.org/1998/Math/MathML">
            <apply>
              <times/>
              <ci> R2 </ci>
              <ci> kass_reab </ci>
              <ci> W2 </ci>
            </apply>
          </math>
        </kineticLaw>
      </reaction>
      <reaction id="reac2" name="reac2" reversible="false">
        <listOfReactants>
          <speciesReference species="X2"/>
        </listOfReactants>
        <listOfProducts>
          <speciesReference species="Y2"/>
        </listOfProducts>
        <kineticLaw>
          <math xmlns="http://www.w3.org/1998/Math/MathML">
            <apply>
              <times/>
              <ci> kass_reac </ci>
              <ci> X2 </ci>
            </apply>
          </math>
        </kineticLaw>
      </reaction>
      <reaction id="read2" name="read2" reversible="false">
        <listOfReactants>
          <speciesReference species="Y2"/>
        </listOfReactants>
        <listOfProducts>
          <speciesReference species="W2"/>
        </listOfProducts>
        <kineticLaw>
          <math xmlns="http://www.w3.org/1998/Math/MathML">
            <apply>
              <times/>
              <ci> kass_read </ci>
              <ci> Y2 </ci>
            </apply>
          </math>
        </kineticLaw>
      </reaction>
      <reaction id="reae2" name="reae2" reversible="false">
        <listOfReactants>
          <speciesReference species="Y2"/>
          <speciesReference species="V2"/>
        </listOfReactants>
        <listOfProducts>
          <speciesReference species="Z2"/>
        </listOfProducts>
        <kineticLaw>
          <math xmlns="http://www.w3.org/1998/Math/MathML">
            <apply>
              <times/>
              <ci> kass_reae </ci>
              <ci> Y2 </ci>
              <ci> V2 </ci>
            </apply>
          </math>
        </kineticLaw>
      </reaction>
      <reaction id="reaf2" name="reaf2" reversible="false">
        <listOfReactants>
          <speciesReference species="Z2"/>
        </listOfReactants>
        <listOfProducts>
          <speciesReference species="W2"/>
          <speciesReference species="T2"/>
          <speciesReference species="U2"/>
        </listOfProducts>
        <kineticLaw>
          <math xmlns="http://www.w3.org/1998/Math/MathML">
            <apply>
              <times/>
              <ci> kass_reaf </ci>
              <ci> Z2 </ci>
            </apply>
          </math>
        </kineticLaw>
      </reaction>
      <reaction id="reaq2" name="reaq2" reversible="false">
        <listOfReactants>
          <speciesReference species="AE"/>
        </listOfReactants>
        <listOfProducts>
          <speciesReference species="AF2"/>
        </listOfProducts>
        <listOfModifiers>
          <modifierSpeciesReference species="D2"/>
        </listOfModifiers>
        <kineticLaw>
          <math xmlns="http://www.w3.org/1998/Math/MathML">
            <apply>
              <times/>
              <ci> D2 </ci>
              <ci> kass_reaq </ci>
              <ci> AE </ci>
            </apply>
          </math>
        </kineticLaw>
      </reaction>
      <reaction id="rear2" name="rear2" reversible="false">
        <listOfReactants>
          <speciesReference species="AF2"/>
        </listOfReactants>
        <listOfProducts>
          <speciesReference species="AE"/>
        </listOfProducts>
        <kineticLaw>
          <math xmlns="http://www.w3.org/1998/Math/MathML">
            <apply>
              <times/>
              <ci> kass_rear </ci>
              <ci> AF2 </ci>
            </apply>
          </math>
        </kineticLaw>
      </reaction>
      <reaction id="reas2" name="reas2" reversible="false">
        <listOfReactants>
          <speciesReference species="D2"/>
          <speciesReference species="AF2"/>
        </listOfReactants>
        <listOfProducts>
          <speciesReference species="AG2"/>
        </listOfProducts>
        <kineticLaw>
          <math xmlns="http://www.w3.org/1998/Math/MathML">
            <apply>
              <times/>
              <ci> kass_reas </ci>
              <ci> D2 </ci>
              <ci> AF2 </ci>
            </apply>
          </math>
        </kineticLaw>
      </reaction>
      <reaction id="reat2" name="reat2" reversible="false">
        <listOfReactants>
          <speciesReference species="AG2"/>
        </listOfReactants>
        <listOfProducts>
          <speciesReference species="D2"/>
          <speciesReference species="AF2"/>
        </listOfProducts>
        <kineticLaw>
          <math xmlns="http://www.w3.org/1998/Math/MathML">
            <apply>
              <times/>
              <ci> kass_reat </ci>
              <ci> AG2 </ci>
            </apply>
          </math>
        </kineticLaw>
      </reaction>
      <reaction id="reau2" name="reau2" reversible="false">
        <listOfReactants>
          <speciesReference species="uAH"/>
        </listOfReactants>
        <listOfProducts>
          <speciesReference species="AH2"/>
        </listOfProducts>
        <listOfModifiers>
          <modifierSpeciesReference species="AG2"/>
        </listOfModifiers>
        <kineticLaw>
          <math xmlns="http://www.w3.org/1998/Math/MathML">
            <apply>
              <times/>
              <ci> AG2 </ci>
              <ci> kass_reau </ci>
              <ci> uAH </ci>
            </apply>
          </math>
        </kineticLaw>
      </reaction>
      <reaction id="reav2" name="reav2" reversible="false">
        <listOfReactants>
          <speciesReference species="AH2"/>
        </listOfReactants>
        <listOfProducts>
          <speciesReference species="uAH"/>
        </listOfProducts>
        <kineticLaw>
          <math xmlns="http://www.w3.org/1998/Math/MathML">
            <apply>
              <times/>
              <ci> kass_reav </ci>
              <ci> AH2 </ci>
            </apply>
          </math>
        </kineticLaw>
      </reaction>
      <reaction id="reaw2" name="reaw2" reversible="false">
        <listOfReactants>
          <speciesReference species="AG2"/>
          <speciesReference species="AH2"/>
        </listOfReactants>
        <listOfProducts>
          <speciesReference species="AI2"/>
        </listOfProducts>
        <kineticLaw>
          <math xmlns="http://www.w3.org/1998/Math/MathML">
            <apply>
              <times/>
              <ci> kass_reaw </ci>
              <ci> AG2 </ci>
              <ci> AH2 </ci>
            </apply>
          </math>
        </kineticLaw>
      </reaction>
      <reaction id="reax2" name="reax2" reversible="false">
        <listOfReactants>
          <speciesReference species="AI2"/>
        </listOfReactants>
        <listOfProducts>
          <speciesReference species="C2"/>
          <speciesReference species="AF2"/>
          <speciesReference species="AH2"/>
          <speciesReference species="AN"/>
        </listOfProducts>
        <kineticLaw>
          <math xmlns="http://www.w3.org/1998/Math/MathML">
            <apply>
              <times/>
              <ci> kass_reax </ci>
              <ci> AI2 </ci>
            </apply>
          </math>
        </kineticLaw>
      </reaction>
      <reaction id="reay2" name="reay2" reversible="false">
        <listOfReactants>
          <speciesReference species="AI2"/>
        </listOfReactants>
        <listOfProducts>
          <speciesReference species="C2"/>
          <speciesReference species="AF2"/>
          <speciesReference species="AH2"/>
          <speciesReference species="AP"/>
        </listOfProducts>
        <kineticLaw>
          <math xmlns="http://www.w3.org/1998/Math/MathML">
            <apply>
              <times/>
              <ci> kass_reay </ci>
              <ci> AI2 </ci>
            </apply>
          </math>
        </kineticLaw>
      </reaction>
      <reaction id="reMRNg2" name="reMRNg2" reversible="false">
        <listOfReactants>
          <speciesReference species="T2"/>
          <speciesReference species="U2"/>
        </listOfReactants>
        <listOfProducts>
          <speciesReference species="V2"/>
        </listOfProducts>
        <listOfModifiers>
          <modifierSpeciesReference species="AG2"/>
        </listOfModifiers>
        <kineticLaw>
          <math xmlns="http://www.w3.org/1998/Math/MathML">
            <apply>
              <times/>
              <ci> AG2 </ci>
              <ci> kMRN </ci>
              <ci> T2 </ci>
              <ci> U2 </ci>
            </apply>
          </math>
        </kineticLaw>
      </reaction>
      <reaction id="reaz2" name="reaz2" reversible="false">
        <listOfReactants>
          <speciesReference species="AE"/>
        </listOfReactants>
        <listOfProducts>
          <speciesReference species="AF2"/>
        </listOfProducts>
        <listOfModifiers>
          <modifierSpeciesReference species="O2"/>
        </listOfModifiers>
        <kineticLaw>
          <math xmlns="http://www.w3.org/1998/Math/MathML">
            <apply>
              <times/>
              <ci> O2 </ci>
              <ci> kass_reaz </ci>
              <ci> AE </ci>
            </apply>
          </math>
        </kineticLaw>
      </reaction>
      <reaction id="reba2" name="reba2" reversible="false">
        <listOfReactants>
          <speciesReference species="O2"/>
          <speciesReference species="AF2"/>
        </listOfReactants>
        <listOfProducts>
          <speciesReference species="AJ2"/>
        </listOfProducts>
        <kineticLaw>
          <math xmlns="http://www.w3.org/1998/Math/MathML">
            <apply>
              <times/>
              <ci> kass_reba </ci>
              <ci> O2 </ci>
              <ci> AF2 </ci>
            </apply>
          </math>
        </kineticLaw>
      </reaction>
      <reaction id="rebb2" name="rebb2" reversible="false">
        <listOfReactants>
          <speciesReference species="AJ2"/>
        </listOfReactants>
        <listOfProducts>
          <speciesReference species="O2"/>
          <speciesReference species="AF2"/>
        </listOfProducts>
        <kineticLaw>
          <math xmlns="http://www.w3.org/1998/Math/MathML">
            <apply>
              <times/>
              <ci> kass_rebb </ci>
              <ci> AJ2 </ci>
            </apply>
          </math>
        </kineticLaw>
      </reaction>
      <reaction id="rebc2" name="rebc2" reversible="false">
        <listOfReactants>
          <speciesReference species="uAH"/>
        </listOfReactants>
        <listOfProducts>
          <speciesReference species="AH2"/>
        </listOfProducts>
        <listOfModifiers>
          <modifierSpeciesReference species="AJ2"/>
        </listOfModifiers>
        <kineticLaw>
          <math xmlns="http://www.w3.org/1998/Math/MathML">
            <apply>
              <times/>
              <ci> AJ2 </ci>
              <ci> kass_rebc </ci>
              <ci> uAH </ci>
            </apply>
          </math>
        </kineticLaw>
      </reaction>
      <reaction id="rebd2" name="rebd2" reversible="false">
        <listOfReactants>
          <speciesReference species="AJ2"/>
          <speciesReference species="AH2"/>
        </listOfReactants>
        <listOfProducts>
          <speciesReference species="AK2"/>
        </listOfProducts>
        <kineticLaw>
          <math xmlns="http://www.w3.org/1998/Math/MathML">
            <apply>
              <times/>
              <ci> kass_rebd </ci>
              <ci> AJ2 </ci>
              <ci> AH2 </ci>
            </apply>
          </math>
        </kineticLaw>
      </reaction>
      <reaction id="rebe2" name="rebe2" reversible="false">
        <listOfReactants>
          <speciesReference species="AK2"/>
        </listOfReactants>
        <listOfProducts>
          <speciesReference species="C2"/>
          <speciesReference species="AF2"/>
          <speciesReference species="AH2"/>
          <speciesReference species="AO"/>
        </listOfProducts>
        <kineticLaw>
          <math xmlns="http://www.w3.org/1998/Math/MathML">
            <apply>
              <times/>
              <ci> kass_rebe </ci>
              <ci> AK2 </ci>
            </apply>
          </math>
        </kineticLaw>
      </reaction>
      <reaction id="rebf2" name="rebf2" reversible="false">
        <listOfReactants>
          <speciesReference species="AK2"/>
        </listOfReactants>
        <listOfProducts>
          <speciesReference species="C2"/>
          <speciesReference species="AF2"/>
          <speciesReference species="AH2"/>
          <speciesReference species="AQ"/>
        </listOfProducts>
        <kineticLaw>
          <math xmlns="http://www.w3.org/1998/Math/MathML">
            <apply>
              <times/>
              <ci> kass_rebf </ci>
              <ci> AK2 </ci>
            </apply>
          </math>
        </kineticLaw>
      </reaction>
      <reaction id="reMRNh2" name="reMRNh2" reversible="false">
        <listOfReactants>
          <speciesReference species="T2"/>
          <speciesReference species="U2"/>
        </listOfReactants>
        <listOfProducts>
          <speciesReference species="V2"/>
        </listOfProducts>
        <listOfModifiers>
          <modifierSpeciesReference species="AJ2"/>
        </listOfModifiers>
        <kineticLaw>
          <math xmlns="http://www.w3.org/1998/Math/MathML">
            <apply>
              <times/>
              <ci> AJ2 </ci>
              <ci> kMRN </ci>
              <ci> T2 </ci>
              <ci> U2 </ci>
            </apply>
          </math>
        </kineticLaw>
      </reaction>
      <reaction id="reMRNi2" name="reMRNi2" reversible="false">
        <listOfReactants>
          <speciesReference species="T2"/>
          <speciesReference species="U2"/>
        </listOfReactants>
        <listOfProducts>
          <speciesReference species="V2"/>
        </listOfProducts>
        <listOfModifiers>
          <modifierSpeciesReference species="K2"/>
        </listOfModifiers>
        <kineticLaw>
          <math xmlns="http://www.w3.org/1998/Math/MathML">
            <apply>
              <times/>
              <ci> K2 </ci>
              <ci> kMRN </ci>
              <ci> T2 </ci>
              <ci> U2 </ci>
            </apply>
          </math>
        </kineticLaw>
      </reaction>
      <reaction id="reMRNj2" name="reMRNj2" reversible="false">
        <listOfReactants>
          <speciesReference species="T2"/>
          <speciesReference species="U2"/>
        </listOfReactants>
        <listOfProducts>
          <speciesReference species="V2"/>
        </listOfProducts>
        <listOfModifiers>
          <modifierSpeciesReference species="L2"/>
        </listOfModifiers>
        <kineticLaw>
          <math xmlns="http://www.w3.org/1998/Math/MathML">
            <apply>
              <times/>
              <ci> L2 </ci>
              <ci> kMRN </ci>
              <ci> T2 </ci>
              <ci> U2 </ci>
            </apply>
          </math>
        </kineticLaw>
      </reaction>
      <reaction id="reMRNk2" name="reMRNk2" reversible="false">
        <listOfReactants>
          <speciesReference species="T2"/>
          <speciesReference species="U2"/>
        </listOfReactants>
        <listOfProducts>
          <speciesReference species="V2"/>
        </listOfProducts>
        <listOfModifiers>
          <modifierSpeciesReference species="N2"/>
        </listOfModifiers>
        <kineticLaw>
          <math xmlns="http://www.w3.org/1998/Math/MathML">
            <apply>
              <times/>
              <ci> N2 </ci>
              <ci> kMRN </ci>
              <ci> T2 </ci>
              <ci> U2 </ci>
            </apply>
          </math>
        </kineticLaw>
      </reaction>
      <reaction id="reMRNl2" name="reMRNl2" reversible="false">
        <listOfReactants>
          <speciesReference species="T2"/>
          <speciesReference species="U2"/>
        </listOfReactants>
        <listOfProducts>
          <speciesReference species="V2"/>
        </listOfProducts>
        <listOfModifiers>
          <modifierSpeciesReference species="Q2"/>
        </listOfModifiers>
        <kineticLaw>
          <math xmlns="http://www.w3.org/1998/Math/MathML">
            <apply>
              <times/>
              <ci> Q2 </ci>
              <ci> kMRN </ci>
              <ci> T2 </ci>
              <ci> U2 </ci>
            </apply>
          </math>
        </kineticLaw>
      </reaction>
      <reaction id="reMRNm2" name="reMRNm2" reversible="false">
        <listOfReactants>
          <speciesReference species="T2"/>
          <speciesReference species="U2"/>
        </listOfReactants>
        <listOfProducts>
          <speciesReference species="V2"/>
        </listOfProducts>
        <listOfModifiers>
          <modifierSpeciesReference species="R2"/>
        </listOfModifiers>
        <kineticLaw>
          <math xmlns="http://www.w3.org/1998/Math/MathML">
            <apply>
              <times/>
              <ci> R2 </ci>
              <ci> kMRN </ci>
              <ci> T2 </ci>
              <ci> U2 </ci>
            </apply>
          </math>
        </kineticLaw>
      </reaction>
      <reaction id="reMRNn2" name="reMRNn2" reversible="false">
        <listOfReactants>
          <speciesReference species="T2"/>
          <speciesReference species="U2"/>
        </listOfReactants>
        <listOfProducts>
          <speciesReference species="V2"/>
        </listOfProducts>
        <listOfModifiers>
          <modifierSpeciesReference species="S2"/>
        </listOfModifiers>
        <kineticLaw>
          <math xmlns="http://www.w3.org/1998/Math/MathML">
            <apply>
              <times/>
              <ci> S2 </ci>
              <ci> kMRN </ci>
              <ci> T2 </ci>
              <ci> U2 </ci>
            </apply>
          </math>
        </kineticLaw>
      </reaction>
      <reaction id="reMRNo2" name="reMRNo2" reversible="false">
        <listOfReactants>
          <speciesReference species="T2"/>
          <speciesReference species="U2"/>
        </listOfReactants>
        <listOfProducts>
          <speciesReference species="V2"/>
        </listOfProducts>
        <listOfModifiers>
          <modifierSpeciesReference species="AI2"/>
        </listOfModifiers>
        <kineticLaw>
          <math xmlns="http://www.w3.org/1998/Math/MathML">
            <apply>
              <times/>
              <ci> AI2 </ci>
              <ci> kMRN </ci>
              <ci> T2 </ci>
              <ci> U2 </ci>
            </apply>
          </math>
        </kineticLaw>
      </reaction>
      <reaction id="reMRNp2" name="reMRNp2" reversible="false">
        <listOfReactants>
          <speciesReference species="T2"/>
          <speciesReference species="U2"/>
        </listOfReactants>
        <listOfProducts>
          <speciesReference species="V2"/>
        </listOfProducts>
        <listOfModifiers>
          <modifierSpeciesReference species="AK2"/>
        </listOfModifiers>
        <kineticLaw>
          <math xmlns="http://www.w3.org/1998/Math/MathML">
            <apply>
              <times/>
              <ci> AK2 </ci>
              <ci> kMRN </ci>
              <ci> T2 </ci>
              <ci> U2 </ci>
            </apply>
          </math>
        </kineticLaw>
      </reaction>
      <reaction id="red3" name="red3" reversible="false">
        <listOfReactants>
          <speciesReference species="F"/>
        </listOfReactants>
        <listOfProducts>
          <speciesReference species="G3"/>
        </listOfProducts>
        <listOfModifiers>
          <modifierSpeciesReference species="D3"/>
        </listOfModifiers>
        <kineticLaw>
          <math xmlns="http://www.w3.org/1998/Math/MathML">
            <apply>
              <times/>
              <ci> D3 </ci>
              <ci> kass_red </ci>
              <ci> F </ci>
            </apply>
          </math>
        </kineticLaw>
      </reaction>
      <reaction id="ree3" name="ree3" reversible="false">
        <listOfReactants>
          <speciesReference species="G3"/>
        </listOfReactants>
        <listOfProducts>
          <speciesReference species="F"/>
        </listOfProducts>
        <kineticLaw>
          <math xmlns="http://www.w3.org/1998/Math/MathML">
            <apply>
              <times/>
              <ci> kass_ree </ci>
              <ci> G3 </ci>
            </apply>
          </math>
        </kineticLaw>
      </reaction>
      <reaction id="ref3" name="ref3" reversible="false">
        <listOfReactants>
          <speciesReference species="D3"/>
          <speciesReference species="G3"/>
        </listOfReactants>
        <listOfProducts>
          <speciesReference species="H3"/>
        </listOfProducts>
        <kineticLaw>
          <math xmlns="http://www.w3.org/1998/Math/MathML">
            <apply>
              <times/>
              <ci> kass_ref </ci>
              <ci> D3 </ci>
              <ci> G3 </ci>
            </apply>
          </math>
        </kineticLaw>
      </reaction>
      <reaction id="reg3" name="reg3" reversible="false">
        <listOfReactants>
          <speciesReference species="H3"/>
        </listOfReactants>
        <listOfProducts>
          <speciesReference species="D3"/>
          <speciesReference species="G3"/>
        </listOfProducts>
        <kineticLaw>
          <math xmlns="http://www.w3.org/1998/Math/MathML">
            <apply>
              <times/>
              <ci> kass_reg </ci>
              <ci> H3 </ci>
            </apply>
          </math>
        </kineticLaw>
      </reaction>
      <reaction id="reh3" name="reh3" reversible="false">
        <listOfReactants>
          <speciesReference species="I"/>
        </listOfReactants>
        <listOfProducts>
          <speciesReference species="J3"/>
        </listOfProducts>
        <listOfModifiers>
          <modifierSpeciesReference species="D3"/>
        </listOfModifiers>
        <kineticLaw>
          <math xmlns="http://www.w3.org/1998/Math/MathML">
            <apply>
              <times/>
              <ci> D3 </ci>
              <ci> kass_reh </ci>
              <ci> I </ci>
            </apply>
          </math>
        </kineticLaw>
      </reaction>
      <reaction id="rei3" name="rei3" reversible="false">
        <listOfReactants>
          <speciesReference species="J3"/>
        </listOfReactants>
        <listOfProducts>
          <speciesReference species="I"/>
        </listOfProducts>
        <kineticLaw>
          <math xmlns="http://www.w3.org/1998/Math/MathML">
            <apply>
              <times/>
              <ci> kass_rei </ci>
              <ci> J3 </ci>
            </apply>
          </math>
        </kineticLaw>
      </reaction>
      <reaction id="rej3" name="rej3" reversible="false">
        <listOfReactants>
          <speciesReference species="H3"/>
          <speciesReference species="J3"/>
        </listOfReactants>
        <listOfProducts>
          <speciesReference species="K3"/>
        </listOfProducts>
        <kineticLaw>
          <math xmlns="http://www.w3.org/1998/Math/MathML">
            <apply>
              <times/>
              <ci> kass_rej </ci>
              <ci> H3 </ci>
              <ci> J3 </ci>
            </apply>
          </math>
        </kineticLaw>
      </reaction>
      <reaction id="reDNAPKa3" name="reDNAPKa3" reversible="false">
        <listOfReactants>
          <speciesReference species="K3"/>
        </listOfReactants>
        <listOfProducts>
          <speciesReference species="D3"/>
          <speciesReference species="G3"/>
          <speciesReference species="J3"/>
        </listOfProducts>
        <kineticLaw>
          <math xmlns="http://www.w3.org/1998/Math/MathML">
            <apply>
              <times/>
              <ci> kdiss_DNAPK </ci>
              <ci> K3 </ci>
            </apply>
          </math>
        </kineticLaw>
      </reaction>
      <reaction id="rek3" name="rek3" reversible="false">
        <listOfReactants>
          <speciesReference species="K3"/>
        </listOfReactants>
        <listOfProducts>
          <speciesReference species="L3"/>
        </listOfProducts>
        <kineticLaw>
          <math xmlns="http://www.w3.org/1998/Math/MathML">
            <apply>
              <times/>
              <ci> kass_rek </ci>
              <ci> K3 </ci>
            </apply>
          </math>
        </kineticLaw>
      </reaction>
      <reaction id="reDNAPKb3" name="reDNAPKb3" reversible="false">
        <listOfReactants>
          <speciesReference species="L3"/>
        </listOfReactants>
        <listOfProducts>
          <speciesReference species="D3"/>
          <speciesReference species="G3"/>
          <speciesReference species="J3"/>
        </listOfProducts>
        <kineticLaw>
          <math xmlns="http://www.w3.org/1998/Math/MathML">
            <apply>
              <times/>
              <ci> kdiss_DNAPK </ci>
              <ci> L3 </ci>
            </apply>
          </math>
        </kineticLaw>
      </reaction>
      <reaction id="rel3" name="rel3" reversible="false">
        <listOfReactants>
          <speciesReference species="uM"/>
        </listOfReactants>
        <listOfProducts>
          <speciesReference species="M3"/>
        </listOfProducts>
        <listOfModifiers>
          <modifierSpeciesReference species="L3"/>
        </listOfModifiers>
        <kineticLaw>
          <math xmlns="http://www.w3.org/1998/Math/MathML">
            <apply>
              <times/>
              <ci> L3 </ci>
              <ci> kass_rel </ci>
              <ci> uM </ci>
            </apply>
          </math>
        </kineticLaw>
      </reaction>
      <reaction id="rem3" name="rem3" reversible="false">
        <listOfReactants>
          <speciesReference species="M3"/>
        </listOfReactants>
        <listOfProducts>
          <speciesReference species="uM"/>
        </listOfProducts>
        <kineticLaw>
          <math xmlns="http://www.w3.org/1998/Math/MathML">
            <apply>
              <times/>
              <ci> kass_rem </ci>
              <ci> M3 </ci>
            </apply>
          </math>
        </kineticLaw>
      </reaction>
      <reaction id="ren3" name="ren3" reversible="false">
        <listOfReactants>
          <speciesReference species="L3"/>
          <speciesReference species="M3"/>
        </listOfReactants>
        <listOfProducts>
          <speciesReference species="N3"/>
        </listOfProducts>
        <kineticLaw>
          <math xmlns="http://www.w3.org/1998/Math/MathML">
            <apply>
              <times/>
              <ci> kass_ren </ci>
              <ci> L3 </ci>
              <ci> M3 </ci>
            </apply>
          </math>
        </kineticLaw>
      </reaction>
      <reaction id="reo3" name="reo3" reversible="false">
        <listOfReactants>
          <speciesReference species="N3"/>
        </listOfReactants>
        <listOfProducts>
          <speciesReference species="C3"/>
          <speciesReference species="G3"/>
          <speciesReference species="J3"/>
          <speciesReference species="M3"/>
          <speciesReference species="AL"/>
        </listOfProducts>
        <kineticLaw>
          <math xmlns="http://www.w3.org/1998/Math/MathML">
            <apply>
              <times/>
              <ci> kass_reo </ci>
              <ci> N3 </ci>
            </apply>
          </math>
        </kineticLaw>
      </reaction>
      <reaction id="rep3" name="rep3" reversible="false">
        <listOfReactants>
          <speciesReference species="B"/>
          <speciesReference species="C3"/>
        </listOfReactants>
        <listOfProducts>
          <speciesReference species="O3"/>
        </listOfProducts>
        <kineticLaw>
          <math xmlns="http://www.w3.org/1998/Math/MathML">
            <apply>
              <times/>
              <ci> kass_rep </ci>
              <ci> B </ci>
              <ci> C3 </ci>
            </apply>
          </math>
        </kineticLaw>
      </reaction>
      <reaction id="req3" name="req3" reversible="false">
        <listOfReactants>
          <speciesReference species="F"/>
        </listOfReactants>
        <listOfProducts>
          <speciesReference species="G3"/>
        </listOfProducts>
        <listOfModifiers>
          <modifierSpeciesReference species="O3"/>
        </listOfModifiers>
        <kineticLaw>
          <math xmlns="http://www.w3.org/1998/Math/MathML">
            <apply>
              <times/>
              <ci> O3 </ci>
              <ci> kass_req </ci>
              <ci> F </ci>
            </apply>
          </math>
        </kineticLaw>
      </reaction>
      <reaction id="rer3" name="rer3" reversible="false">
        <listOfReactants>
          <speciesReference species="O3"/>
          <speciesReference species="G3"/>
        </listOfReactants>
        <listOfProducts>
          <speciesReference species="P3"/>
        </listOfProducts>
        <kineticLaw>
          <math xmlns="http://www.w3.org/1998/Math/MathML">
            <apply>
              <times/>
              <ci> kass_rer </ci>
              <ci> O3 </ci>
              <ci> G3 </ci>
            </apply>
          </math>
        </kineticLaw>
      </reaction>
      <reaction id="res3" name="res3" reversible="false">
        <listOfReactants>
          <speciesReference species="P3"/>
        </listOfReactants>
        <listOfProducts>
          <speciesReference species="O3"/>
          <speciesReference species="G3"/>
        </listOfProducts>
        <kineticLaw>
          <math xmlns="http://www.w3.org/1998/Math/MathML">
            <apply>
              <times/>
              <ci> kass_res </ci>
              <ci> P3 </ci>
            </apply>
          </math>
        </kineticLaw>
      </reaction>
      <reaction id="ret3" name="ret3" reversible="false">
        <listOfReactants>
          <speciesReference species="I"/>
        </listOfReactants>
        <listOfProducts>
          <speciesReference species="J3"/>
        </listOfProducts>
        <listOfModifiers>
          <modifierSpeciesReference species="O3"/>
        </listOfModifiers>
        <kineticLaw>
          <math xmlns="http://www.w3.org/1998/Math/MathML">
            <apply>
              <times/>
              <ci> O3 </ci>
              <ci> kass_ret </ci>
              <ci> I </ci>
            </apply>
          </math>
        </kineticLaw>
      </reaction>
      <reaction id="reu3" name="reu3" reversible="false">
        <listOfReactants>
          <speciesReference species="P3"/>
          <speciesReference species="J3"/>
        </listOfReactants>
        <listOfProducts>
          <speciesReference species="Q3"/>
        </listOfProducts>
        <kineticLaw>
          <math xmlns="http://www.w3.org/1998/Math/MathML">
            <apply>
              <times/>
              <ci> kass_reu </ci>
              <ci> P3 </ci>
              <ci> J3 </ci>
            </apply>
          </math>
        </kineticLaw>
      </reaction>
      <reaction id="reDNAPKc3" name="reDNAPKc3" reversible="false">
        <listOfReactants>
          <speciesReference species="Q3"/>
        </listOfReactants>
        <listOfProducts>
          <speciesReference species="O3"/>
          <speciesReference species="G3"/>
          <speciesReference species="J3"/>
        </listOfProducts>
        <kineticLaw>
          <math xmlns="http://www.w3.org/1998/Math/MathML">
            <apply>
              <times/>
              <ci> kdiss_DNAPK </ci>
              <ci> Q3 </ci>
            </apply>
          </math>
        </kineticLaw>
      </reaction>
      <reaction id="rev3" name="rev3" reversible="false">
        <listOfReactants>
          <speciesReference species="Q3"/>
        </listOfReactants>
        <listOfProducts>
          <speciesReference species="R3"/>
        </listOfProducts>
        <kineticLaw>
          <math xmlns="http://www.w3.org/1998/Math/MathML">
            <apply>
              <times/>
              <ci> kass_rev </ci>
              <ci> Q3 </ci>
            </apply>
          </math>
        </kineticLaw>
      </reaction>
      <reaction id="reDNAPKd3" name="reDNAPKd3" reversible="false">
        <listOfReactants>
          <speciesReference species="R3"/>
        </listOfReactants>
        <listOfProducts>
          <speciesReference species="O3"/>
          <speciesReference species="G3"/>
          <speciesReference species="J3"/>
        </listOfProducts>
        <kineticLaw>
          <math xmlns="http://www.w3.org/1998/Math/MathML">
            <apply>
              <times/>
              <ci> kdiss_DNAPK </ci>
              <ci> R3 </ci>
            </apply>
          </math>
        </kineticLaw>
      </reaction>
      <reaction id="rew3" name="rew3" reversible="false">
        <listOfReactants>
          <speciesReference species="uM"/>
        </listOfReactants>
        <listOfProducts>
          <speciesReference species="M3"/>
        </listOfProducts>
        <listOfModifiers>
          <modifierSpeciesReference species="R3"/>
        </listOfModifiers>
        <kineticLaw>
          <math xmlns="http://www.w3.org/1998/Math/MathML">
            <apply>
              <times/>
              <ci> R3 </ci>
              <ci> kass_rew </ci>
              <ci> uM </ci>
            </apply>
          </math>
        </kineticLaw>
      </reaction>
      <reaction id="rex3" name="rex3" reversible="false">
        <listOfReactants>
          <speciesReference species="R3"/>
          <speciesReference species="M3"/>
        </listOfReactants>
        <listOfProducts>
          <speciesReference species="S3"/>
        </listOfProducts>
        <kineticLaw>
          <math xmlns="http://www.w3.org/1998/Math/MathML">
            <apply>
              <times/>
              <ci> kass_rex </ci>
              <ci> R3 </ci>
              <ci> M3 </ci>
            </apply>
          </math>
        </kineticLaw>
      </reaction>
      <reaction id="rey3" name="rey3" reversible="false">
        <listOfReactants>
          <speciesReference species="S3"/>
        </listOfReactants>
        <listOfProducts>
          <speciesReference species="C3"/>
          <speciesReference species="G3"/>
          <speciesReference species="J3"/>
          <speciesReference species="M3"/>
          <speciesReference species="AM"/>
        </listOfProducts>
        <kineticLaw>
          <math xmlns="http://www.w3.org/1998/Math/MathML">
            <apply>
              <times/>
              <ci> kass_rey </ci>
              <ci> S3 </ci>
            </apply>
          </math>
        </kineticLaw>
      </reaction>
      <reaction id="reMRNa3" name="reMRNa3" reversible="false">
        <listOfReactants>
          <speciesReference species="T3"/>
          <speciesReference species="U3"/>
        </listOfReactants>
        <listOfProducts>
          <speciesReference species="V3"/>
        </listOfProducts>
        <listOfModifiers>
          <modifierSpeciesReference species="D3"/>
        </listOfModifiers>
        <kineticLaw>
          <math xmlns="http://www.w3.org/1998/Math/MathML">
            <apply>
              <times/>
              <ci> D3 </ci>
              <ci> kMRN </ci>
              <ci> T3 </ci>
              <ci> U3 </ci>
            </apply>
          </math>
        </kineticLaw>
      </reaction>
      <reaction id="reMRNb3" name="reMRNb3" reversible="false">
        <listOfReactants>
          <speciesReference species="T3"/>
          <speciesReference species="U3"/>
        </listOfReactants>
        <listOfProducts>
          <speciesReference species="V3"/>
        </listOfProducts>
        <listOfModifiers>
          <modifierSpeciesReference species="H3"/>
        </listOfModifiers>
        <kineticLaw>
          <math xmlns="http://www.w3.org/1998/Math/MathML">
            <apply>
              <times/>
              <ci> H3 </ci>
              <ci> kMRN </ci>
              <ci> T3 </ci>
              <ci> U3 </ci>
            </apply>
          </math>
        </kineticLaw>
      </reaction>
      <reaction id="reMRNc3" name="reMRNc3" reversible="false">
        <listOfReactants>
          <speciesReference species="T3"/>
          <speciesReference species="U3"/>
        </listOfReactants>
        <listOfProducts>
          <speciesReference species="V3"/>
        </listOfProducts>
        <listOfModifiers>
          <modifierSpeciesReference species="O3"/>
        </listOfModifiers>
        <kineticLaw>
          <math xmlns="http://www.w3.org/1998/Math/MathML">
            <apply>
              <times/>
              <ci> O3 </ci>
              <ci> kMRN </ci>
              <ci> T3 </ci>
              <ci> U3 </ci>
            </apply>
          </math>
        </kineticLaw>
      </reaction>
      <reaction id="reMRNd3" name="reMRNd3" reversible="false">
        <listOfReactants>
          <speciesReference species="T3"/>
          <speciesReference species="U3"/>
        </listOfReactants>
        <listOfProducts>
          <speciesReference species="V3"/>
        </listOfProducts>
        <listOfModifiers>
          <modifierSpeciesReference species="P3"/>
        </listOfModifiers>
        <kineticLaw>
          <math xmlns="http://www.w3.org/1998/Math/MathML">
            <apply>
              <times/>
              <ci> P3 </ci>
              <ci> kMRN </ci>
              <ci> T3 </ci>
              <ci> U3 </ci>
            </apply>
          </math>
        </kineticLaw>
      </reaction>
      <reaction id="rez3" name="rez3" reversible="false">
        <listOfReactants>
          <speciesReference species="W3"/>
        </listOfReactants>
        <listOfProducts>
          <speciesReference species="X3"/>
        </listOfProducts>
        <listOfModifiers>
          <modifierSpeciesReference species="V3"/>
        </listOfModifiers>
        <kineticLaw>
          <math xmlns="http://www.w3.org/1998/Math/MathML">
            <apply>
              <times/>
              <ci> V3 </ci>
              <ci> kass_rez </ci>
              <ci> W3 </ci>
            </apply>
          </math>
        </kineticLaw>
      </reaction>
      <reaction id="reaa3" name="reaa3" reversible="false">
        <listOfReactants>
          <speciesReference species="W3"/>
        </listOfReactants>
        <listOfProducts>
          <speciesReference species="X3"/>
        </listOfProducts>
        <listOfModifiers>
          <modifierSpeciesReference species="L3"/>
        </listOfModifiers>
        <kineticLaw>
          <math xmlns="http://www.w3.org/1998/Math/MathML">
            <apply>
              <times/>
              <ci> L3 </ci>
              <ci> kass_reaa </ci>
              <ci> W3 </ci>
            </apply>
          </math>
        </kineticLaw>
      </reaction>
      <reaction id="reab3" name="reab3" reversible="false">
        <listOfReactants>
          <speciesReference species="W3"/>
        </listOfReactants>
        <listOfProducts>
          <speciesReference species="X3"/>
        </listOfProducts>
        <listOfModifiers>
          <modifierSpeciesReference species="R3"/>
        </listOfModifiers>
        <kineticLaw>
          <math xmlns="http://www.w3.org/1998/Math/MathML">
            <apply>
              <times/>
              <ci> R3 </ci>
              <ci> kass_reab </ci>
              <ci> W3 </ci>
            </apply>
          </math>
        </kineticLaw>
      </reaction>
      <reaction id="reac3" name="reac3" reversible="false">
        <listOfReactants>
          <speciesReference species="X3"/>
        </listOfReactants>
        <listOfProducts>
          <speciesReference species="Y3"/>
        </listOfProducts>
        <kineticLaw>
          <math xmlns="http://www.w3.org/1998/Math/MathML">
            <apply>
              <times/>
              <ci> kass_reac </ci>
              <ci> X3 </ci>
            </apply>
          </math>
        </kineticLaw>
      </reaction>
      <reaction id="read3" name="read3" reversible="false">
        <listOfReactants>
          <speciesReference species="Y3"/>
        </listOfReactants>
        <listOfProducts>
          <speciesReference species="W3"/>
        </listOfProducts>
        <kineticLaw>
          <math xmlns="http://www.w3.org/1998/Math/MathML">
            <apply>
              <times/>
              <ci> kass_read </ci>
              <ci> Y3 </ci>
            </apply>
          </math>
        </kineticLaw>
      </reaction>
      <reaction id="reae3" name="reae3" reversible="false">
        <listOfReactants>
          <speciesReference species="Y3"/>
          <speciesReference species="V3"/>
        </listOfReactants>
        <listOfProducts>
          <speciesReference species="Z3"/>
        </listOfProducts>
        <kineticLaw>
          <math xmlns="http://www.w3.org/1998/Math/MathML">
            <apply>
              <times/>
              <ci> kass_reae </ci>
              <ci> Y3 </ci>
              <ci> V3 </ci>
            </apply>
          </math>
        </kineticLaw>
      </reaction>
      <reaction id="reaf3" name="reaf3" reversible="false">
        <listOfReactants>
          <speciesReference species="Z3"/>
        </listOfReactants>
        <listOfProducts>
          <speciesReference species="W3"/>
          <speciesReference species="T3"/>
          <speciesReference species="U3"/>
        </listOfProducts>
        <kineticLaw>
          <math xmlns="http://www.w3.org/1998/Math/MathML">
            <apply>
              <times/>
              <ci> kass_reaf </ci>
              <ci> Z3 </ci>
            </apply>
          </math>
        </kineticLaw>
      </reaction>
      <reaction id="reaq3" name="reaq3" reversible="false">
        <listOfReactants>
          <speciesReference species="AE"/>
        </listOfReactants>
        <listOfProducts>
          <speciesReference species="AF3"/>
        </listOfProducts>
        <listOfModifiers>
          <modifierSpeciesReference species="D3"/>
        </listOfModifiers>
        <kineticLaw>
          <math xmlns="http://www.w3.org/1998/Math/MathML">
            <apply>
              <times/>
              <ci> D3 </ci>
              <ci> kass_reaq </ci>
              <ci> AE </ci>
            </apply>
          </math>
        </kineticLaw>
      </reaction>
      <reaction id="rear3" name="rear3" reversible="false">
        <listOfReactants>
          <speciesReference species="AF3"/>
        </listOfReactants>
        <listOfProducts>
          <speciesReference species="AE"/>
        </listOfProducts>
        <kineticLaw>
          <math xmlns="http://www.w3.org/1998/Math/MathML">
            <apply>
              <times/>
              <ci> kass_rear </ci>
              <ci> AF3 </ci>
            </apply>
          </math>
        </kineticLaw>
      </reaction>
      <reaction id="reas3" name="reas3" reversible="false">
        <listOfReactants>
          <speciesReference species="D3"/>
          <speciesReference species="AF3"/>
        </listOfReactants>
        <listOfProducts>
          <speciesReference species="AG3"/>
        </listOfProducts>
        <kineticLaw>
          <math xmlns="http://www.w3.org/1998/Math/MathML">
            <apply>
              <times/>
              <ci> kass_reas </ci>
              <ci> D3 </ci>
              <ci> AF3 </ci>
            </apply>
          </math>
        </kineticLaw>
      </reaction>
      <reaction id="reat3" name="reat3" reversible="false">
        <listOfReactants>
          <speciesReference species="AG3"/>
        </listOfReactants>
        <listOfProducts>
          <speciesReference species="D3"/>
          <speciesReference species="AF3"/>
        </listOfProducts>
        <kineticLaw>
          <math xmlns="http://www.w3.org/1998/Math/MathML">
            <apply>
              <times/>
              <ci> kass_reat </ci>
              <ci> AG3 </ci>
            </apply>
          </math>
        </kineticLaw>
      </reaction>
      <reaction id="reau3" name="reau3" reversible="false">
        <listOfReactants>
          <speciesReference species="uAH"/>
        </listOfReactants>
        <listOfProducts>
          <speciesReference species="AH3"/>
        </listOfProducts>
        <listOfModifiers>
          <modifierSpeciesReference species="AG3"/>
        </listOfModifiers>
        <kineticLaw>
          <math xmlns="http://www.w3.org/1998/Math/MathML">
            <apply>
              <times/>
              <ci> AG3 </ci>
              <ci> kass_reau </ci>
              <ci> uAH </ci>
            </apply>
          </math>
        </kineticLaw>
      </reaction>
      <reaction id="reav3" name="reav3" reversible="false">
        <listOfReactants>
          <speciesReference species="AH3"/>
        </listOfReactants>
        <listOfProducts>
          <speciesReference species="uAH"/>
        </listOfProducts>
        <kineticLaw>
          <math xmlns="http://www.w3.org/1998/Math/MathML">
            <apply>
              <times/>
              <ci> kass_reav </ci>
              <ci> AH3 </ci>
            </apply>
          </math>
        </kineticLaw>
      </reaction>
      <reaction id="reaw3" name="reaw3" reversible="false">
        <listOfReactants>
          <speciesReference species="AG3"/>
          <speciesReference species="AH3"/>
        </listOfReactants>
        <listOfProducts>
          <speciesReference species="AI3"/>
        </listOfProducts>
        <kineticLaw>
          <math xmlns="http://www.w3.org/1998/Math/MathML">
            <apply>
              <times/>
              <ci> kass_reaw </ci>
              <ci> AG3 </ci>
              <ci> AH3 </ci>
            </apply>
          </math>
        </kineticLaw>
      </reaction>
      <reaction id="reax3" name="reax3" reversible="false">
        <listOfReactants>
          <speciesReference species="AI3"/>
        </listOfReactants>
        <listOfProducts>
          <speciesReference species="C3"/>
          <speciesReference species="AF3"/>
          <speciesReference species="AH3"/>
          <speciesReference species="AN"/>
        </listOfProducts>
        <kineticLaw>
          <math xmlns="http://www.w3.org/1998/Math/MathML">
            <apply>
              <times/>
              <ci> kass_reax </ci>
              <ci> AI3 </ci>
            </apply>
          </math>
        </kineticLaw>
      </reaction>
      <reaction id="reay3" name="reay3" reversible="false">
        <listOfReactants>
          <speciesReference species="AI3"/>
        </listOfReactants>
        <listOfProducts>
          <speciesReference species="C3"/>
          <speciesReference species="AF3"/>
          <speciesReference species="AH3"/>
          <speciesReference species="AP"/>
        </listOfProducts>
        <kineticLaw>
          <math xmlns="http://www.w3.org/1998/Math/MathML">
            <apply>
              <times/>
              <ci> kass_reay </ci>
              <ci> AI3 </ci>
            </apply>
          </math>
        </kineticLaw>
      </reaction>
      <reaction id="reMRNg3" name="reMRNg3" reversible="false">
        <listOfReactants>
          <speciesReference species="T3"/>
          <speciesReference species="U3"/>
        </listOfReactants>
        <listOfProducts>
          <speciesReference species="V3"/>
        </listOfProducts>
        <listOfModifiers>
          <modifierSpeciesReference species="AG3"/>
        </listOfModifiers>
        <kineticLaw>
          <math xmlns="http://www.w3.org/1998/Math/MathML">
            <apply>
              <times/>
              <ci> AG3 </ci>
              <ci> kMRN </ci>
              <ci> T3 </ci>
              <ci> U3 </ci>
            </apply>
          </math>
        </kineticLaw>
      </reaction>
      <reaction id="reaz3" name="reaz3" reversible="false">
        <listOfReactants>
          <speciesReference species="AE"/>
        </listOfReactants>
        <listOfProducts>
          <speciesReference species="AF3"/>
        </listOfProducts>
        <listOfModifiers>
          <modifierSpeciesReference species="O3"/>
        </listOfModifiers>
        <kineticLaw>
          <math xmlns="http://www.w3.org/1998/Math/MathML">
            <apply>
              <times/>
              <ci> O3 </ci>
              <ci> kass_reaz </ci>
              <ci> AE </ci>
            </apply>
          </math>
        </kineticLaw>
      </reaction>
      <reaction id="reba3" name="reba3" reversible="false">
        <listOfReactants>
          <speciesReference species="O3"/>
          <speciesReference species="AF3"/>
        </listOfReactants>
        <listOfProducts>
          <speciesReference species="AJ3"/>
        </listOfProducts>
        <kineticLaw>
          <math xmlns="http://www.w3.org/1998/Math/MathML">
            <apply>
              <times/>
              <ci> kass_reba </ci>
              <ci> O3 </ci>
              <ci> AF3 </ci>
            </apply>
          </math>
        </kineticLaw>
      </reaction>
      <reaction id="rebb3" name="rebb3" reversible="false">
        <listOfReactants>
          <speciesReference species="AJ3"/>
        </listOfReactants>
        <listOfProducts>
          <speciesReference species="O3"/>
          <speciesReference species="AF3"/>
        </listOfProducts>
        <kineticLaw>
          <math xmlns="http://www.w3.org/1998/Math/MathML">
            <apply>
              <times/>
              <ci> kass_rebb </ci>
              <ci> AJ3 </ci>
            </apply>
          </math>
        </kineticLaw>
      </reaction>
      <reaction id="rebc3" name="rebc3" reversible="false">
        <listOfReactants>
          <speciesReference species="uAH"/>
        </listOfReactants>
        <listOfProducts>
          <speciesReference species="AH3"/>
        </listOfProducts>
        <listOfModifiers>
          <modifierSpeciesReference species="AJ3"/>
        </listOfModifiers>
        <kineticLaw>
          <math xmlns="http://www.w3.org/1998/Math/MathML">
            <apply>
              <times/>
              <ci> AJ3 </ci>
              <ci> kass_rebc </ci>
              <ci> uAH </ci>
            </apply>
          </math>
        </kineticLaw>
      </reaction>
      <reaction id="rebd3" name="rebd3" reversible="false">
        <listOfReactants>
          <speciesReference species="AJ3"/>
          <speciesReference species="AH3"/>
        </listOfReactants>
        <listOfProducts>
          <speciesReference species="AK3"/>
        </listOfProducts>
        <kineticLaw>
          <math xmlns="http://www.w3.org/1998/Math/MathML">
            <apply>
              <times/>
              <ci> kass_rebd </ci>
              <ci> AJ3 </ci>
              <ci> AH3 </ci>
            </apply>
          </math>
        </kineticLaw>
      </reaction>
      <reaction id="rebe3" name="rebe3" reversible="false">
        <listOfReactants>
          <speciesReference species="AK3"/>
        </listOfReactants>
        <listOfProducts>
          <speciesReference species="C3"/>
          <speciesReference species="AF3"/>
          <speciesReference species="AH3"/>
          <speciesReference species="AO"/>
        </listOfProducts>
        <kineticLaw>
          <math xmlns="http://www.w3.org/1998/Math/MathML">
            <apply>
              <times/>
              <ci> kass_rebe </ci>
              <ci> AK3 </ci>
            </apply>
          </math>
        </kineticLaw>
      </reaction>
      <reaction id="rebf3" name="rebf3" reversible="false">
        <listOfReactants>
          <speciesReference species="AK3"/>
        </listOfReactants>
        <listOfProducts>
          <speciesReference species="C3"/>
          <speciesReference species="AF3"/>
          <speciesReference species="AH3"/>
          <speciesReference species="AQ"/>
        </listOfProducts>
        <kineticLaw>
          <math xmlns="http://www.w3.org/1998/Math/MathML">
            <apply>
              <times/>
              <ci> kass_rebf </ci>
              <ci> AK3 </ci>
            </apply>
          </math>
        </kineticLaw>
      </reaction>
      <reaction id="reMRNh3" name="reMRNh3" reversible="false">
        <listOfReactants>
          <speciesReference species="T3"/>
          <speciesReference species="U3"/>
        </listOfReactants>
        <listOfProducts>
          <speciesReference species="V3"/>
        </listOfProducts>
        <listOfModifiers>
          <modifierSpeciesReference species="AJ3"/>
        </listOfModifiers>
        <kineticLaw>
          <math xmlns="http://www.w3.org/1998/Math/MathML">
            <apply>
              <times/>
              <ci> AJ3 </ci>
              <ci> kMRN </ci>
              <ci> T3 </ci>
              <ci> U3 </ci>
            </apply>
          </math>
        </kineticLaw>
      </reaction>
      <reaction id="reMRNi3" name="reMRNi3" reversible="false">
        <listOfReactants>
          <speciesReference species="T3"/>
          <speciesReference species="U3"/>
        </listOfReactants>
        <listOfProducts>
          <speciesReference species="V3"/>
        </listOfProducts>
        <listOfModifiers>
          <modifierSpeciesReference species="K3"/>
        </listOfModifiers>
        <kineticLaw>
          <math xmlns="http://www.w3.org/1998/Math/MathML">
            <apply>
              <times/>
              <ci> K3 </ci>
              <ci> kMRN </ci>
              <ci> T3 </ci>
              <ci> U3 </ci>
            </apply>
          </math>
        </kineticLaw>
      </reaction>
      <reaction id="reMRNj3" name="reMRNj3" reversible="false">
        <listOfReactants>
          <speciesReference species="T3"/>
          <speciesReference species="U3"/>
        </listOfReactants>
        <listOfProducts>
          <speciesReference species="V3"/>
        </listOfProducts>
        <listOfModifiers>
          <modifierSpeciesReference species="L3"/>
        </listOfModifiers>
        <kineticLaw>
          <math xmlns="http://www.w3.org/1998/Math/MathML">
            <apply>
              <times/>
              <ci> L3 </ci>
              <ci> kMRN </ci>
              <ci> T3 </ci>
              <ci> U3 </ci>
            </apply>
          </math>
        </kineticLaw>
      </reaction>
      <reaction id="reMRNk3" name="reMRNk3" reversible="false">
        <listOfReactants>
          <speciesReference species="T3"/>
          <speciesReference species="U3"/>
        </listOfReactants>
        <listOfProducts>
          <speciesReference species="V3"/>
        </listOfProducts>
        <listOfModifiers>
          <modifierSpeciesReference species="N3"/>
        </listOfModifiers>
        <kineticLaw>
          <math xmlns="http://www.w3.org/1998/Math/MathML">
            <apply>
              <times/>
              <ci> N3 </ci>
              <ci> kMRN </ci>
              <ci> T3 </ci>
              <ci> U3 </ci>
            </apply>
          </math>
        </kineticLaw>
      </reaction>
      <reaction id="reMRNl3" name="reMRNl3" reversible="false">
        <listOfReactants>
          <speciesReference species="T3"/>
          <speciesReference species="U3"/>
        </listOfReactants>
        <listOfProducts>
          <speciesReference species="V3"/>
        </listOfProducts>
        <listOfModifiers>
          <modifierSpeciesReference species="Q3"/>
        </listOfModifiers>
        <kineticLaw>
          <math xmlns="http://www.w3.org/1998/Math/MathML">
            <apply>
              <times/>
              <ci> Q3 </ci>
              <ci> kMRN </ci>
              <ci> T3 </ci>
              <ci> U3 </ci>
            </apply>
          </math>
        </kineticLaw>
      </reaction>
      <reaction id="reMRNm3" name="reMRNm3" reversible="false">
        <listOfReactants>
          <speciesReference species="T3"/>
          <speciesReference species="U3"/>
        </listOfReactants>
        <listOfProducts>
          <speciesReference species="V3"/>
        </listOfProducts>
        <listOfModifiers>
          <modifierSpeciesReference species="R3"/>
        </listOfModifiers>
        <kineticLaw>
          <math xmlns="http://www.w3.org/1998/Math/MathML">
            <apply>
              <times/>
              <ci> R3 </ci>
              <ci> kMRN </ci>
              <ci> T3 </ci>
              <ci> U3 </ci>
            </apply>
          </math>
        </kineticLaw>
      </reaction>
      <reaction id="reMRNn3" name="reMRNn3" reversible="false">
        <listOfReactants>
          <speciesReference species="T3"/>
          <speciesReference species="U3"/>
        </listOfReactants>
        <listOfProducts>
          <speciesReference species="V3"/>
        </listOfProducts>
        <listOfModifiers>
          <modifierSpeciesReference species="S3"/>
        </listOfModifiers>
        <kineticLaw>
          <math xmlns="http://www.w3.org/1998/Math/MathML">
            <apply>
              <times/>
              <ci> S3 </ci>
              <ci> kMRN </ci>
              <ci> T3 </ci>
              <ci> U3 </ci>
            </apply>
          </math>
        </kineticLaw>
      </reaction>
      <reaction id="reMRNo3" name="reMRNo3" reversible="false">
        <listOfReactants>
          <speciesReference species="T3"/>
          <speciesReference species="U3"/>
        </listOfReactants>
        <listOfProducts>
          <speciesReference species="V3"/>
        </listOfProducts>
        <listOfModifiers>
          <modifierSpeciesReference species="AI3"/>
        </listOfModifiers>
        <kineticLaw>
          <math xmlns="http://www.w3.org/1998/Math/MathML">
            <apply>
              <times/>
              <ci> AI3 </ci>
              <ci> kMRN </ci>
              <ci> T3 </ci>
              <ci> U3 </ci>
            </apply>
          </math>
        </kineticLaw>
      </reaction>
      <reaction id="reMRNp3" name="reMRNp3" reversible="false">
        <listOfReactants>
          <speciesReference species="T3"/>
          <speciesReference species="U3"/>
        </listOfReactants>
        <listOfProducts>
          <speciesReference species="V3"/>
        </listOfProducts>
        <listOfModifiers>
          <modifierSpeciesReference species="AK3"/>
        </listOfModifiers>
        <kineticLaw>
          <math xmlns="http://www.w3.org/1998/Math/MathML">
            <apply>
              <times/>
              <ci> AK3 </ci>
              <ci> kMRN </ci>
              <ci> T3 </ci>
              <ci> U3 </ci>
            </apply>
          </math>
        </kineticLaw>
      </reaction>
      <reaction id="red4" name="red4" reversible="false">
        <listOfReactants>
          <speciesReference species="F"/>
        </listOfReactants>
        <listOfProducts>
          <speciesReference species="G4"/>
        </listOfProducts>
        <listOfModifiers>
          <modifierSpeciesReference species="D4"/>
        </listOfModifiers>
        <kineticLaw>
          <math xmlns="http://www.w3.org/1998/Math/MathML">
            <apply>
              <times/>
              <ci> D4 </ci>
              <ci> kass_red </ci>
              <ci> F </ci>
            </apply>
          </math>
        </kineticLaw>
      </reaction>
      <reaction id="ree4" name="ree4" reversible="false">
        <listOfReactants>
          <speciesReference species="G4"/>
        </listOfReactants>
        <listOfProducts>
          <speciesReference species="F"/>
        </listOfProducts>
        <kineticLaw>
          <math xmlns="http://www.w3.org/1998/Math/MathML">
            <apply>
              <times/>
              <ci> kass_ree </ci>
              <ci> G4 </ci>
            </apply>
          </math>
        </kineticLaw>
      </reaction>
      <reaction id="ref4" name="ref4" reversible="false">
        <listOfReactants>
          <speciesReference species="D4"/>
          <speciesReference species="G4"/>
        </listOfReactants>
        <listOfProducts>
          <speciesReference species="H4"/>
        </listOfProducts>
        <kineticLaw>
          <math xmlns="http://www.w3.org/1998/Math/MathML">
            <apply>
              <times/>
              <ci> kass_ref </ci>
              <ci> D4 </ci>
              <ci> G4 </ci>
            </apply>
          </math>
        </kineticLaw>
      </reaction>
      <reaction id="reg4" name="reg4" reversible="false">
        <listOfReactants>
          <speciesReference species="H4"/>
        </listOfReactants>
        <listOfProducts>
          <speciesReference species="D4"/>
          <speciesReference species="G4"/>
        </listOfProducts>
        <kineticLaw>
          <math xmlns="http://www.w3.org/1998/Math/MathML">
            <apply>
              <times/>
              <ci> kass_reg </ci>
              <ci> H4 </ci>
            </apply>
          </math>
        </kineticLaw>
      </reaction>
      <reaction id="reh4" name="reh4" reversible="false">
        <listOfReactants>
          <speciesReference species="I"/>
        </listOfReactants>
        <listOfProducts>
          <speciesReference species="J4"/>
        </listOfProducts>
        <listOfModifiers>
          <modifierSpeciesReference species="D4"/>
        </listOfModifiers>
        <kineticLaw>
          <math xmlns="http://www.w3.org/1998/Math/MathML">
            <apply>
              <times/>
              <ci> D4 </ci>
              <ci> kass_reh </ci>
              <ci> I </ci>
            </apply>
          </math>
        </kineticLaw>
      </reaction>
      <reaction id="rei4" name="rei4" reversible="false">
        <listOfReactants>
          <speciesReference species="J4"/>
        </listOfReactants>
        <listOfProducts>
          <speciesReference species="I"/>
        </listOfProducts>
        <kineticLaw>
          <math xmlns="http://www.w3.org/1998/Math/MathML">
            <apply>
              <times/>
              <ci> kass_rei </ci>
              <ci> J4 </ci>
            </apply>
          </math>
        </kineticLaw>
      </reaction>
      <reaction id="rej4" name="rej4" reversible="false">
        <listOfReactants>
          <speciesReference species="H4"/>
          <speciesReference species="J4"/>
        </listOfReactants>
        <listOfProducts>
          <speciesReference species="K4"/>
        </listOfProducts>
        <kineticLaw>
          <math xmlns="http://www.w3.org/1998/Math/MathML">
            <apply>
              <times/>
              <ci> kass_rej </ci>
              <ci> H4 </ci>
              <ci> J4 </ci>
            </apply>
          </math>
        </kineticLaw>
      </reaction>
      <reaction id="reDNAPKa4" name="reDNAPKa4" reversible="false">
        <listOfReactants>
          <speciesReference species="K4"/>
        </listOfReactants>
        <listOfProducts>
          <speciesReference species="D4"/>
          <speciesReference species="G4"/>
          <speciesReference species="J4"/>
        </listOfProducts>
        <kineticLaw>
          <math xmlns="http://www.w3.org/1998/Math/MathML">
            <apply>
              <times/>
              <ci> kdiss_DNAPK </ci>
              <ci> K4 </ci>
            </apply>
          </math>
        </kineticLaw>
      </reaction>
      <reaction id="rek4" name="rek4" reversible="false">
        <listOfReactants>
          <speciesReference species="K4"/>
        </listOfReactants>
        <listOfProducts>
          <speciesReference species="L4"/>
        </listOfProducts>
        <kineticLaw>
          <math xmlns="http://www.w3.org/1998/Math/MathML">
            <apply>
              <times/>
              <ci> kass_rek </ci>
              <ci> K4 </ci>
            </apply>
          </math>
        </kineticLaw>
      </reaction>
      <reaction id="reDNAPKb4" name="reDNAPKb4" reversible="false">
        <listOfReactants>
          <speciesReference species="L4"/>
        </listOfReactants>
        <listOfProducts>
          <speciesReference species="D4"/>
          <speciesReference species="G4"/>
          <speciesReference species="J4"/>
        </listOfProducts>
        <kineticLaw>
          <math xmlns="http://www.w3.org/1998/Math/MathML">
            <apply>
              <times/>
              <ci> kdiss_DNAPK </ci>
              <ci> L4 </ci>
            </apply>
          </math>
        </kineticLaw>
      </reaction>
      <reaction id="rel4" name="rel4" reversible="false">
        <listOfReactants>
          <speciesReference species="uM"/>
        </listOfReactants>
        <listOfProducts>
          <speciesReference species="M4"/>
        </listOfProducts>
        <listOfModifiers>
          <modifierSpeciesReference species="L4"/>
        </listOfModifiers>
        <kineticLaw>
          <math xmlns="http://www.w3.org/1998/Math/MathML">
            <apply>
              <times/>
              <ci> L4 </ci>
              <ci> kass_rel </ci>
              <ci> uM </ci>
            </apply>
          </math>
        </kineticLaw>
      </reaction>
      <reaction id="rem4" name="rem4" reversible="false">
        <listOfReactants>
          <speciesReference species="M4"/>
        </listOfReactants>
        <listOfProducts>
          <speciesReference species="uM"/>
        </listOfProducts>
        <kineticLaw>
          <math xmlns="http://www.w3.org/1998/Math/MathML">
            <apply>
              <times/>
              <ci> kass_rem </ci>
              <ci> M4 </ci>
            </apply>
          </math>
        </kineticLaw>
      </reaction>
      <reaction id="ren4" name="ren4" reversible="false">
        <listOfReactants>
          <speciesReference species="L4"/>
          <speciesReference species="M4"/>
        </listOfReactants>
        <listOfProducts>
          <speciesReference species="N4"/>
        </listOfProducts>
        <kineticLaw>
          <math xmlns="http://www.w3.org/1998/Math/MathML">
            <apply>
              <times/>
              <ci> kass_ren </ci>
              <ci> L4 </ci>
              <ci> M4 </ci>
            </apply>
          </math>
        </kineticLaw>
      </reaction>
      <reaction id="reo4" name="reo4" reversible="false">
        <listOfReactants>
          <speciesReference species="N4"/>
        </listOfReactants>
        <listOfProducts>
          <speciesReference species="C4"/>
          <speciesReference species="G4"/>
          <speciesReference species="J4"/>
          <speciesReference species="M4"/>
          <speciesReference species="AL"/>
        </listOfProducts>
        <kineticLaw>
          <math xmlns="http://www.w3.org/1998/Math/MathML">
            <apply>
              <times/>
              <ci> kass_reo </ci>
              <ci> N4 </ci>
            </apply>
          </math>
        </kineticLaw>
      </reaction>
      <reaction id="rep4" name="rep4" reversible="false">
        <listOfReactants>
          <speciesReference species="B"/>
          <speciesReference species="C4"/>
        </listOfReactants>
        <listOfProducts>
          <speciesReference species="O4"/>
        </listOfProducts>
        <kineticLaw>
          <math xmlns="http://www.w3.org/1998/Math/MathML">
            <apply>
              <times/>
              <ci> kass_rep </ci>
              <ci> B </ci>
              <ci> C4 </ci>
            </apply>
          </math>
        </kineticLaw>
      </reaction>
      <reaction id="req4" name="req4" reversible="false">
        <listOfReactants>
          <speciesReference species="F"/>
        </listOfReactants>
        <listOfProducts>
          <speciesReference species="G4"/>
        </listOfProducts>
        <listOfModifiers>
          <modifierSpeciesReference species="O4"/>
        </listOfModifiers>
        <kineticLaw>
          <math xmlns="http://www.w3.org/1998/Math/MathML">
            <apply>
              <times/>
              <ci> O4 </ci>
              <ci> kass_req </ci>
              <ci> F </ci>
            </apply>
          </math>
        </kineticLaw>
      </reaction>
      <reaction id="rer4" name="rer4" reversible="false">
        <listOfReactants>
          <speciesReference species="O4"/>
          <speciesReference species="G4"/>
        </listOfReactants>
        <listOfProducts>
          <speciesReference species="P4"/>
        </listOfProducts>
        <kineticLaw>
          <math xmlns="http://www.w3.org/1998/Math/MathML">
            <apply>
              <times/>
              <ci> kass_rer </ci>
              <ci> O4 </ci>
              <ci> G4 </ci>
            </apply>
          </math>
        </kineticLaw>
      </reaction>
      <reaction id="res4" name="res4" reversible="false">
        <listOfReactants>
          <speciesReference species="P4"/>
        </listOfReactants>
        <listOfProducts>
          <speciesReference species="O4"/>
          <speciesReference species="G4"/>
        </listOfProducts>
        <kineticLaw>
          <math xmlns="http://www.w3.org/1998/Math/MathML">
            <apply>
              <times/>
              <ci> kass_res </ci>
              <ci> P4 </ci>
            </apply>
          </math>
        </kineticLaw>
      </reaction>
      <reaction id="ret4" name="ret4" reversible="false">
        <listOfReactants>
          <speciesReference species="I"/>
        </listOfReactants>
        <listOfProducts>
          <speciesReference species="J4"/>
        </listOfProducts>
        <listOfModifiers>
          <modifierSpeciesReference species="O4"/>
        </listOfModifiers>
        <kineticLaw>
          <math xmlns="http://www.w3.org/1998/Math/MathML">
            <apply>
              <times/>
              <ci> O4 </ci>
              <ci> kass_ret </ci>
              <ci> I </ci>
            </apply>
          </math>
        </kineticLaw>
      </reaction>
      <reaction id="reu4" name="reu4" reversible="false">
        <listOfReactants>
          <speciesReference species="P4"/>
          <speciesReference species="J4"/>
        </listOfReactants>
        <listOfProducts>
          <speciesReference species="Q4"/>
        </listOfProducts>
        <kineticLaw>
          <math xmlns="http://www.w3.org/1998/Math/MathML">
            <apply>
              <times/>
              <ci> kass_reu </ci>
              <ci> P4 </ci>
              <ci> J4 </ci>
            </apply>
          </math>
        </kineticLaw>
      </reaction>
      <reaction id="reDNAPKc4" name="reDNAPKc4" reversible="false">
        <listOfReactants>
          <speciesReference species="Q4"/>
        </listOfReactants>
        <listOfProducts>
          <speciesReference species="O4"/>
          <speciesReference species="G4"/>
          <speciesReference species="J4"/>
        </listOfProducts>
        <kineticLaw>
          <math xmlns="http://www.w3.org/1998/Math/MathML">
            <apply>
              <times/>
              <ci> kdiss_DNAPK </ci>
              <ci> Q4 </ci>
            </apply>
          </math>
        </kineticLaw>
      </reaction>
      <reaction id="rev4" name="rev4" reversible="false">
        <listOfReactants>
          <speciesReference species="Q4"/>
        </listOfReactants>
        <listOfProducts>
          <speciesReference species="R4"/>
        </listOfProducts>
        <kineticLaw>
          <math xmlns="http://www.w3.org/1998/Math/MathML">
            <apply>
              <times/>
              <ci> kass_rev </ci>
              <ci> Q4 </ci>
            </apply>
          </math>
        </kineticLaw>
      </reaction>
      <reaction id="reDNAPKd4" name="reDNAPKd4" reversible="false">
        <listOfReactants>
          <speciesReference species="R4"/>
        </listOfReactants>
        <listOfProducts>
          <speciesReference species="O4"/>
          <speciesReference species="G4"/>
          <speciesReference species="J4"/>
        </listOfProducts>
        <kineticLaw>
          <math xmlns="http://www.w3.org/1998/Math/MathML">
            <apply>
              <times/>
              <ci> kdiss_DNAPK </ci>
              <ci> R4 </ci>
            </apply>
          </math>
        </kineticLaw>
      </reaction>
      <reaction id="rew4" name="rew4" reversible="false">
        <listOfReactants>
          <speciesReference species="uM"/>
        </listOfReactants>
        <listOfProducts>
          <speciesReference species="M4"/>
        </listOfProducts>
        <listOfModifiers>
          <modifierSpeciesReference species="R4"/>
        </listOfModifiers>
        <kineticLaw>
          <math xmlns="http://www.w3.org/1998/Math/MathML">
            <apply>
              <times/>
              <ci> R4 </ci>
              <ci> kass_rew </ci>
              <ci> uM </ci>
            </apply>
          </math>
        </kineticLaw>
      </reaction>
      <reaction id="rex4" name="rex4" reversible="false">
        <listOfReactants>
          <speciesReference species="R4"/>
          <speciesReference species="M4"/>
        </listOfReactants>
        <listOfProducts>
          <speciesReference species="S4"/>
        </listOfProducts>
        <kineticLaw>
          <math xmlns="http://www.w3.org/1998/Math/MathML">
            <apply>
              <times/>
              <ci> kass_rex </ci>
              <ci> R4 </ci>
              <ci> M4 </ci>
            </apply>
          </math>
        </kineticLaw>
      </reaction>
      <reaction id="rey4" name="rey4" reversible="false">
        <listOfReactants>
          <speciesReference species="S4"/>
        </listOfReactants>
        <listOfProducts>
          <speciesReference species="C4"/>
          <speciesReference species="G4"/>
          <speciesReference species="J4"/>
          <speciesReference species="M4"/>
          <speciesReference species="AM"/>
        </listOfProducts>
        <kineticLaw>
          <math xmlns="http://www.w3.org/1998/Math/MathML">
            <apply>
              <times/>
              <ci> kass_rey </ci>
              <ci> S4 </ci>
            </apply>
          </math>
        </kineticLaw>
      </reaction>
      <reaction id="reMRNa4" name="reMRNa4" reversible="false">
        <listOfReactants>
          <speciesReference species="T4"/>
          <speciesReference species="U4"/>
        </listOfReactants>
        <listOfProducts>
          <speciesReference species="V4"/>
        </listOfProducts>
        <listOfModifiers>
          <modifierSpeciesReference species="D4"/>
        </listOfModifiers>
        <kineticLaw>
          <math xmlns="http://www.w3.org/1998/Math/MathML">
            <apply>
              <times/>
              <ci> D4 </ci>
              <ci> kMRN </ci>
              <ci> T4 </ci>
              <ci> U4 </ci>
            </apply>
          </math>
        </kineticLaw>
      </reaction>
      <reaction id="reMRNb4" name="reMRNb4" reversible="false">
        <listOfReactants>
          <speciesReference species="T4"/>
          <speciesReference species="U4"/>
        </listOfReactants>
        <listOfProducts>
          <speciesReference species="V4"/>
        </listOfProducts>
        <listOfModifiers>
          <modifierSpeciesReference species="H4"/>
        </listOfModifiers>
        <kineticLaw>
          <math xmlns="http://www.w3.org/1998/Math/MathML">
            <apply>
              <times/>
              <ci> H4 </ci>
              <ci> kMRN </ci>
              <ci> T4 </ci>
              <ci> U4 </ci>
            </apply>
          </math>
        </kineticLaw>
      </reaction>
      <reaction id="reMRNc4" name="reMRNc4" reversible="false">
        <listOfReactants>
          <speciesReference species="T4"/>
          <speciesReference species="U4"/>
        </listOfReactants>
        <listOfProducts>
          <speciesReference species="V4"/>
        </listOfProducts>
        <listOfModifiers>
          <modifierSpeciesReference species="O4"/>
        </listOfModifiers>
        <kineticLaw>
          <math xmlns="http://www.w3.org/1998/Math/MathML">
            <apply>
              <times/>
              <ci> O4 </ci>
              <ci> kMRN </ci>
              <ci> T4 </ci>
              <ci> U4 </ci>
            </apply>
          </math>
        </kineticLaw>
      </reaction>
      <reaction id="reMRNd4" name="reMRNd4" reversible="false">
        <listOfReactants>
          <speciesReference species="T4"/>
          <speciesReference species="U4"/>
        </listOfReactants>
        <listOfProducts>
          <speciesReference species="V4"/>
        </listOfProducts>
        <listOfModifiers>
          <modifierSpeciesReference species="P4"/>
        </listOfModifiers>
        <kineticLaw>
          <math xmlns="http://www.w3.org/1998/Math/MathML">
            <apply>
              <times/>
              <ci> P4 </ci>
              <ci> kMRN </ci>
              <ci> T4 </ci>
              <ci> U4 </ci>
            </apply>
          </math>
        </kineticLaw>
      </reaction>
      <reaction id="rez4" name="rez4" reversible="false">
        <listOfReactants>
          <speciesReference species="W4"/>
        </listOfReactants>
        <listOfProducts>
          <speciesReference species="X4"/>
        </listOfProducts>
        <listOfModifiers>
          <modifierSpeciesReference species="V4"/>
        </listOfModifiers>
        <kineticLaw>
          <math xmlns="http://www.w3.org/1998/Math/MathML">
            <apply>
              <times/>
              <ci> V4 </ci>
              <ci> kass_rez </ci>
              <ci> W4 </ci>
            </apply>
          </math>
        </kineticLaw>
      </reaction>
      <reaction id="reaa4" name="reaa4" reversible="false">
        <listOfReactants>
          <speciesReference species="W4"/>
        </listOfReactants>
        <listOfProducts>
          <speciesReference species="X4"/>
        </listOfProducts>
        <listOfModifiers>
          <modifierSpeciesReference species="L4"/>
        </listOfModifiers>
        <kineticLaw>
          <math xmlns="http://www.w3.org/1998/Math/MathML">
            <apply>
              <times/>
              <ci> L4 </ci>
              <ci> kass_reaa </ci>
              <ci> W4 </ci>
            </apply>
          </math>
        </kineticLaw>
      </reaction>
      <reaction id="reab4" name="reab4" reversible="false">
        <listOfReactants>
          <speciesReference species="W4"/>
        </listOfReactants>
        <listOfProducts>
          <speciesReference species="X4"/>
        </listOfProducts>
        <listOfModifiers>
          <modifierSpeciesReference species="R4"/>
        </listOfModifiers>
        <kineticLaw>
          <math xmlns="http://www.w3.org/1998/Math/MathML">
            <apply>
              <times/>
              <ci> R4 </ci>
              <ci> kass_reab </ci>
              <ci> W4 </ci>
            </apply>
          </math>
        </kineticLaw>
      </reaction>
      <reaction id="reac4" name="reac4" reversible="false">
        <listOfReactants>
          <speciesReference species="X4"/>
        </listOfReactants>
        <listOfProducts>
          <speciesReference species="Y4"/>
        </listOfProducts>
        <kineticLaw>
          <math xmlns="http://www.w3.org/1998/Math/MathML">
            <apply>
              <times/>
              <ci> kass_reac </ci>
              <ci> X4 </ci>
            </apply>
          </math>
        </kineticLaw>
      </reaction>
      <reaction id="read4" name="read4" reversible="false">
        <listOfReactants>
          <speciesReference species="Y4"/>
        </listOfReactants>
        <listOfProducts>
          <speciesReference species="W4"/>
        </listOfProducts>
        <kineticLaw>
          <math xmlns="http://www.w3.org/1998/Math/MathML">
            <apply>
              <times/>
              <ci> kass_read </ci>
              <ci> Y4 </ci>
            </apply>
          </math>
        </kineticLaw>
      </reaction>
      <reaction id="reae4" name="reae4" reversible="false">
        <listOfReactants>
          <speciesReference species="Y4"/>
          <speciesReference species="V4"/>
        </listOfReactants>
        <listOfProducts>
          <speciesReference species="Z4"/>
        </listOfProducts>
        <kineticLaw>
          <math xmlns="http://www.w3.org/1998/Math/MathML">
            <apply>
              <times/>
              <ci> kass_reae </ci>
              <ci> Y4 </ci>
              <ci> V4 </ci>
            </apply>
          </math>
        </kineticLaw>
      </reaction>
      <reaction id="reaf4" name="reaf4" reversible="false">
        <listOfReactants>
          <speciesReference species="Z4"/>
        </listOfReactants>
        <listOfProducts>
          <speciesReference species="W4"/>
          <speciesReference species="T4"/>
          <speciesReference species="U4"/>
        </listOfProducts>
        <kineticLaw>
          <math xmlns="http://www.w3.org/1998/Math/MathML">
            <apply>
              <times/>
              <ci> kass_reaf </ci>
              <ci> Z4 </ci>
            </apply>
          </math>
        </kineticLaw>
      </reaction>
      <reaction id="reaq4" name="reaq4" reversible="false">
        <listOfReactants>
          <speciesReference species="AE"/>
        </listOfReactants>
        <listOfProducts>
          <speciesReference species="AF4"/>
        </listOfProducts>
        <listOfModifiers>
          <modifierSpeciesReference species="D4"/>
        </listOfModifiers>
        <kineticLaw>
          <math xmlns="http://www.w3.org/1998/Math/MathML">
            <apply>
              <times/>
              <ci> D4 </ci>
              <ci> kass_reaq </ci>
              <ci> AE </ci>
            </apply>
          </math>
        </kineticLaw>
      </reaction>
      <reaction id="rear4" name="rear4" reversible="false">
        <listOfReactants>
          <speciesReference species="AF4"/>
        </listOfReactants>
        <listOfProducts>
          <speciesReference species="AE"/>
        </listOfProducts>
        <kineticLaw>
          <math xmlns="http://www.w3.org/1998/Math/MathML">
            <apply>
              <times/>
              <ci> kass_rear </ci>
              <ci> AF4 </ci>
            </apply>
          </math>
        </kineticLaw>
      </reaction>
      <reaction id="reas4" name="reas4" reversible="false">
        <listOfReactants>
          <speciesReference species="D4"/>
          <speciesReference species="AF4"/>
        </listOfReactants>
        <listOfProducts>
          <speciesReference species="AG4"/>
        </listOfProducts>
        <kineticLaw>
          <math xmlns="http://www.w3.org/1998/Math/MathML">
            <apply>
              <times/>
              <ci> kass_reas </ci>
              <ci> D4 </ci>
              <ci> AF4 </ci>
            </apply>
          </math>
        </kineticLaw>
      </reaction>
      <reaction id="reat4" name="reat4" reversible="false">
        <listOfReactants>
          <speciesReference species="AG4"/>
        </listOfReactants>
        <listOfProducts>
          <speciesReference species="D4"/>
          <speciesReference species="AF4"/>
        </listOfProducts>
        <kineticLaw>
          <math xmlns="http://www.w3.org/1998/Math/MathML">
            <apply>
              <times/>
              <ci> kass_reat </ci>
              <ci> AG4 </ci>
            </apply>
          </math>
        </kineticLaw>
      </reaction>
      <reaction id="reau4" name="reau4" reversible="false">
        <listOfReactants>
          <speciesReference species="uAH"/>
        </listOfReactants>
        <listOfProducts>
          <speciesReference species="AH4"/>
        </listOfProducts>
        <listOfModifiers>
          <modifierSpeciesReference species="AG4"/>
        </listOfModifiers>
        <kineticLaw>
          <math xmlns="http://www.w3.org/1998/Math/MathML">
            <apply>
              <times/>
              <ci> AG4 </ci>
              <ci> kass_reau </ci>
              <ci> uAH </ci>
            </apply>
          </math>
        </kineticLaw>
      </reaction>
      <reaction id="reav4" name="reav4" reversible="false">
        <listOfReactants>
          <speciesReference species="AH4"/>
        </listOfReactants>
        <listOfProducts>
          <speciesReference species="uAH"/>
        </listOfProducts>
        <kineticLaw>
          <math xmlns="http://www.w3.org/1998/Math/MathML">
            <apply>
              <times/>
              <ci> kass_reav </ci>
              <ci> AH4 </ci>
            </apply>
          </math>
        </kineticLaw>
      </reaction>
      <reaction id="reaw4" name="reaw4" reversible="false">
        <listOfReactants>
          <speciesReference species="AG4"/>
          <speciesReference species="AH4"/>
        </listOfReactants>
        <listOfProducts>
          <speciesReference species="AI4"/>
        </listOfProducts>
        <kineticLaw>
          <math xmlns="http://www.w3.org/1998/Math/MathML">
            <apply>
              <times/>
              <ci> kass_reaw </ci>
              <ci> AG4 </ci>
              <ci> AH4 </ci>
            </apply>
          </math>
        </kineticLaw>
      </reaction>
      <reaction id="reax4" name="reax4" reversible="false">
        <listOfReactants>
          <speciesReference species="AI4"/>
        </listOfReactants>
        <listOfProducts>
          <speciesReference species="C4"/>
          <speciesReference species="AF4"/>
          <speciesReference species="AH4"/>
          <speciesReference species="AN"/>
        </listOfProducts>
        <kineticLaw>
          <math xmlns="http://www.w3.org/1998/Math/MathML">
            <apply>
              <times/>
              <ci> kass_reax </ci>
              <ci> AI4 </ci>
            </apply>
          </math>
        </kineticLaw>
      </reaction>
      <reaction id="reay4" name="reay4" reversible="false">
        <listOfReactants>
          <speciesReference species="AI4"/>
        </listOfReactants>
        <listOfProducts>
          <speciesReference species="C4"/>
          <speciesReference species="AF4"/>
          <speciesReference species="AH4"/>
          <speciesReference species="AP"/>
        </listOfProducts>
        <kineticLaw>
          <math xmlns="http://www.w3.org/1998/Math/MathML">
            <apply>
              <times/>
              <ci> kass_reay </ci>
              <ci> AI4 </ci>
            </apply>
          </math>
        </kineticLaw>
      </reaction>
      <reaction id="reMRNg4" name="reMRNg4" reversible="false">
        <listOfReactants>
          <speciesReference species="T4"/>
          <speciesReference species="U4"/>
        </listOfReactants>
        <listOfProducts>
          <speciesReference species="V4"/>
        </listOfProducts>
        <listOfModifiers>
          <modifierSpeciesReference species="AG4"/>
        </listOfModifiers>
        <kineticLaw>
          <math xmlns="http://www.w3.org/1998/Math/MathML">
            <apply>
              <times/>
              <ci> AG4 </ci>
              <ci> kMRN </ci>
              <ci> T4 </ci>
              <ci> U4 </ci>
            </apply>
          </math>
        </kineticLaw>
      </reaction>
      <reaction id="reaz4" name="reaz4" reversible="false">
        <listOfReactants>
          <speciesReference species="AE"/>
        </listOfReactants>
        <listOfProducts>
          <speciesReference species="AF4"/>
        </listOfProducts>
        <listOfModifiers>
          <modifierSpeciesReference species="O4"/>
        </listOfModifiers>
        <kineticLaw>
          <math xmlns="http://www.w3.org/1998/Math/MathML">
            <apply>
              <times/>
              <ci> O4 </ci>
              <ci> kass_reaz </ci>
              <ci> AE </ci>
            </apply>
          </math>
        </kineticLaw>
      </reaction>
      <reaction id="reba4" name="reba4" reversible="false">
        <listOfReactants>
          <speciesReference species="O4"/>
          <speciesReference species="AF4"/>
        </listOfReactants>
        <listOfProducts>
          <speciesReference species="AJ4"/>
        </listOfProducts>
        <kineticLaw>
          <math xmlns="http://www.w3.org/1998/Math/MathML">
            <apply>
              <times/>
              <ci> kass_reba </ci>
              <ci> O4 </ci>
              <ci> AF4 </ci>
            </apply>
          </math>
        </kineticLaw>
      </reaction>
      <reaction id="rebb4" name="rebb4" reversible="false">
        <listOfReactants>
          <speciesReference species="AJ4"/>
        </listOfReactants>
        <listOfProducts>
          <speciesReference species="O4"/>
          <speciesReference species="AF4"/>
        </listOfProducts>
        <kineticLaw>
          <math xmlns="http://www.w3.org/1998/Math/MathML">
            <apply>
              <times/>
              <ci> kass_rebb </ci>
              <ci> AJ4 </ci>
            </apply>
          </math>
        </kineticLaw>
      </reaction>
      <reaction id="rebc4" name="rebc4" reversible="false">
        <listOfReactants>
          <speciesReference species="uAH"/>
        </listOfReactants>
        <listOfProducts>
          <speciesReference species="AH4"/>
        </listOfProducts>
        <listOfModifiers>
          <modifierSpeciesReference species="AJ4"/>
        </listOfModifiers>
        <kineticLaw>
          <math xmlns="http://www.w3.org/1998/Math/MathML">
            <apply>
              <times/>
              <ci> AJ4 </ci>
              <ci> kass_rebc </ci>
              <ci> uAH </ci>
            </apply>
          </math>
        </kineticLaw>
      </reaction>
      <reaction id="rebd4" name="rebd4" reversible="false">
        <listOfReactants>
          <speciesReference species="AJ4"/>
          <speciesReference species="AH4"/>
        </listOfReactants>
        <listOfProducts>
          <speciesReference species="AK4"/>
        </listOfProducts>
        <kineticLaw>
          <math xmlns="http://www.w3.org/1998/Math/MathML">
            <apply>
              <times/>
              <ci> kass_rebd </ci>
              <ci> AJ4 </ci>
              <ci> AH4 </ci>
            </apply>
          </math>
        </kineticLaw>
      </reaction>
      <reaction id="rebe4" name="rebe4" reversible="false">
        <listOfReactants>
          <speciesReference species="AK4"/>
        </listOfReactants>
        <listOfProducts>
          <speciesReference species="C4"/>
          <speciesReference species="AF4"/>
          <speciesReference species="AH4"/>
          <speciesReference species="AO"/>
        </listOfProducts>
        <kineticLaw>
          <math xmlns="http://www.w3.org/1998/Math/MathML">
            <apply>
              <times/>
              <ci> kass_rebe </ci>
              <ci> AK4 </ci>
            </apply>
          </math>
        </kineticLaw>
      </reaction>
      <reaction id="rebf4" name="rebf4" reversible="false">
        <listOfReactants>
          <speciesReference species="AK4"/>
        </listOfReactants>
        <listOfProducts>
          <speciesReference species="C4"/>
          <speciesReference species="AF4"/>
          <speciesReference species="AH4"/>
          <speciesReference species="AQ"/>
        </listOfProducts>
        <kineticLaw>
          <math xmlns="http://www.w3.org/1998/Math/MathML">
            <apply>
              <times/>
              <ci> kass_rebf </ci>
              <ci> AK4 </ci>
            </apply>
          </math>
        </kineticLaw>
      </reaction>
      <reaction id="reMRNh4" name="reMRNh4" reversible="false">
        <listOfReactants>
          <speciesReference species="T4"/>
          <speciesReference species="U4"/>
        </listOfReactants>
        <listOfProducts>
          <speciesReference species="V4"/>
        </listOfProducts>
        <listOfModifiers>
          <modifierSpeciesReference species="AJ4"/>
        </listOfModifiers>
        <kineticLaw>
          <math xmlns="http://www.w3.org/1998/Math/MathML">
            <apply>
              <times/>
              <ci> AJ4 </ci>
              <ci> kMRN </ci>
              <ci> T4 </ci>
              <ci> U4 </ci>
            </apply>
          </math>
        </kineticLaw>
      </reaction>
      <reaction id="reMRNi4" name="reMRNi4" reversible="false">
        <listOfReactants>
          <speciesReference species="T4"/>
          <speciesReference species="U4"/>
        </listOfReactants>
        <listOfProducts>
          <speciesReference species="V4"/>
        </listOfProducts>
        <listOfModifiers>
          <modifierSpeciesReference species="K4"/>
        </listOfModifiers>
        <kineticLaw>
          <math xmlns="http://www.w3.org/1998/Math/MathML">
            <apply>
              <times/>
              <ci> K4 </ci>
              <ci> kMRN </ci>
              <ci> T4 </ci>
              <ci> U4 </ci>
            </apply>
          </math>
        </kineticLaw>
      </reaction>
      <reaction id="reMRNj4" name="reMRNj4" reversible="false">
        <listOfReactants>
          <speciesReference species="T4"/>
          <speciesReference species="U4"/>
        </listOfReactants>
        <listOfProducts>
          <speciesReference species="V4"/>
        </listOfProducts>
        <listOfModifiers>
          <modifierSpeciesReference species="L4"/>
        </listOfModifiers>
        <kineticLaw>
          <math xmlns="http://www.w3.org/1998/Math/MathML">
            <apply>
              <times/>
              <ci> L4 </ci>
              <ci> kMRN </ci>
              <ci> T4 </ci>
              <ci> U4 </ci>
            </apply>
          </math>
        </kineticLaw>
      </reaction>
      <reaction id="reMRNk4" name="reMRNk4" reversible="false">
        <listOfReactants>
          <speciesReference species="T4"/>
          <speciesReference species="U4"/>
        </listOfReactants>
        <listOfProducts>
          <speciesReference species="V4"/>
        </listOfProducts>
        <listOfModifiers>
          <modifierSpeciesReference species="N4"/>
        </listOfModifiers>
        <kineticLaw>
          <math xmlns="http://www.w3.org/1998/Math/MathML">
            <apply>
              <times/>
              <ci> N4 </ci>
              <ci> kMRN </ci>
              <ci> T4 </ci>
              <ci> U4 </ci>
            </apply>
          </math>
        </kineticLaw>
      </reaction>
      <reaction id="reMRNl4" name="reMRNl4" reversible="false">
        <listOfReactants>
          <speciesReference species="T4"/>
          <speciesReference species="U4"/>
        </listOfReactants>
        <listOfProducts>
          <speciesReference species="V4"/>
        </listOfProducts>
        <listOfModifiers>
          <modifierSpeciesReference species="Q4"/>
        </listOfModifiers>
        <kineticLaw>
          <math xmlns="http://www.w3.org/1998/Math/MathML">
            <apply>
              <times/>
              <ci> Q4 </ci>
              <ci> kMRN </ci>
              <ci> T4 </ci>
              <ci> U4 </ci>
            </apply>
          </math>
        </kineticLaw>
      </reaction>
      <reaction id="reMRNm4" name="reMRNm4" reversible="false">
        <listOfReactants>
          <speciesReference species="T4"/>
          <speciesReference species="U4"/>
        </listOfReactants>
        <listOfProducts>
          <speciesReference species="V4"/>
        </listOfProducts>
        <listOfModifiers>
          <modifierSpeciesReference species="R4"/>
        </listOfModifiers>
        <kineticLaw>
          <math xmlns="http://www.w3.org/1998/Math/MathML">
            <apply>
              <times/>
              <ci> R4 </ci>
              <ci> kMRN </ci>
              <ci> T4 </ci>
              <ci> U4 </ci>
            </apply>
          </math>
        </kineticLaw>
      </reaction>
      <reaction id="reMRNn4" name="reMRNn4" reversible="false">
        <listOfReactants>
          <speciesReference species="T4"/>
          <speciesReference species="U4"/>
        </listOfReactants>
        <listOfProducts>
          <speciesReference species="V4"/>
        </listOfProducts>
        <listOfModifiers>
          <modifierSpeciesReference species="S4"/>
        </listOfModifiers>
        <kineticLaw>
          <math xmlns="http://www.w3.org/1998/Math/MathML">
            <apply>
              <times/>
              <ci> S4 </ci>
              <ci> kMRN </ci>
              <ci> T4 </ci>
              <ci> U4 </ci>
            </apply>
          </math>
        </kineticLaw>
      </reaction>
      <reaction id="reMRNo4" name="reMRNo4" reversible="false">
        <listOfReactants>
          <speciesReference species="T4"/>
          <speciesReference species="U4"/>
        </listOfReactants>
        <listOfProducts>
          <speciesReference species="V4"/>
        </listOfProducts>
        <listOfModifiers>
          <modifierSpeciesReference species="AI4"/>
        </listOfModifiers>
        <kineticLaw>
          <math xmlns="http://www.w3.org/1998/Math/MathML">
            <apply>
              <times/>
              <ci> AI4 </ci>
              <ci> kMRN </ci>
              <ci> T4 </ci>
              <ci> U4 </ci>
            </apply>
          </math>
        </kineticLaw>
      </reaction>
      <reaction id="reMRNp4" name="reMRNp4" reversible="false">
        <listOfReactants>
          <speciesReference species="T4"/>
          <speciesReference species="U4"/>
        </listOfReactants>
        <listOfProducts>
          <speciesReference species="V4"/>
        </listOfProducts>
        <listOfModifiers>
          <modifierSpeciesReference species="AK4"/>
        </listOfModifiers>
        <kineticLaw>
          <math xmlns="http://www.w3.org/1998/Math/MathML">
            <apply>
              <times/>
              <ci> AK4 </ci>
              <ci> kMRN </ci>
              <ci> T4 </ci>
              <ci> U4 </ci>
            </apply>
          </math>
        </kineticLaw>
      </reaction>
      <reaction id="red5" name="red5" reversible="false">
        <listOfReactants>
          <speciesReference species="F"/>
        </listOfReactants>
        <listOfProducts>
          <speciesReference species="G5"/>
        </listOfProducts>
        <listOfModifiers>
          <modifierSpeciesReference species="D5"/>
        </listOfModifiers>
        <kineticLaw>
          <math xmlns="http://www.w3.org/1998/Math/MathML">
            <apply>
              <times/>
              <ci> D5 </ci>
              <ci> kass_red </ci>
              <ci> F </ci>
            </apply>
          </math>
        </kineticLaw>
      </reaction>
      <reaction id="ree5" name="ree5" reversible="false">
        <listOfReactants>
          <speciesReference species="G5"/>
        </listOfReactants>
        <listOfProducts>
          <speciesReference species="F"/>
        </listOfProducts>
        <kineticLaw>
          <math xmlns="http://www.w3.org/1998/Math/MathML">
            <apply>
              <times/>
              <ci> kass_ree </ci>
              <ci> G5 </ci>
            </apply>
          </math>
        </kineticLaw>
      </reaction>
      <reaction id="ref5" name="ref5" reversible="false">
        <listOfReactants>
          <speciesReference species="D5"/>
          <speciesReference species="G5"/>
        </listOfReactants>
        <listOfProducts>
          <speciesReference species="H5"/>
        </listOfProducts>
        <kineticLaw>
          <math xmlns="http://www.w3.org/1998/Math/MathML">
            <apply>
              <times/>
              <ci> kass_ref </ci>
              <ci> D5 </ci>
              <ci> G5 </ci>
            </apply>
          </math>
        </kineticLaw>
      </reaction>
      <reaction id="reg5" name="reg5" reversible="false">
        <listOfReactants>
          <speciesReference species="H5"/>
        </listOfReactants>
        <listOfProducts>
          <speciesReference species="D5"/>
          <speciesReference species="G5"/>
        </listOfProducts>
        <kineticLaw>
          <math xmlns="http://www.w3.org/1998/Math/MathML">
            <apply>
              <times/>
              <ci> kass_reg </ci>
              <ci> H5 </ci>
            </apply>
          </math>
        </kineticLaw>
      </reaction>
      <reaction id="reh5" name="reh5" reversible="false">
        <listOfReactants>
          <speciesReference species="I"/>
        </listOfReactants>
        <listOfProducts>
          <speciesReference species="J5"/>
        </listOfProducts>
        <listOfModifiers>
          <modifierSpeciesReference species="D5"/>
        </listOfModifiers>
        <kineticLaw>
          <math xmlns="http://www.w3.org/1998/Math/MathML">
            <apply>
              <times/>
              <ci> D5 </ci>
              <ci> kass_reh </ci>
              <ci> I </ci>
            </apply>
          </math>
        </kineticLaw>
      </reaction>
      <reaction id="rei5" name="rei5" reversible="false">
        <listOfReactants>
          <speciesReference species="J5"/>
        </listOfReactants>
        <listOfProducts>
          <speciesReference species="I"/>
        </listOfProducts>
        <kineticLaw>
          <math xmlns="http://www.w3.org/1998/Math/MathML">
            <apply>
              <times/>
              <ci> kass_rei </ci>
              <ci> J5 </ci>
            </apply>
          </math>
        </kineticLaw>
      </reaction>
      <reaction id="rej5" name="rej5" reversible="false">
        <listOfReactants>
          <speciesReference species="H5"/>
          <speciesReference species="J5"/>
        </listOfReactants>
        <listOfProducts>
          <speciesReference species="K5"/>
        </listOfProducts>
        <kineticLaw>
          <math xmlns="http://www.w3.org/1998/Math/MathML">
            <apply>
              <times/>
              <ci> kass_rej </ci>
              <ci> H5 </ci>
              <ci> J5 </ci>
            </apply>
          </math>
        </kineticLaw>
      </reaction>
      <reaction id="reDNAPKa5" name="reDNAPKa5" reversible="false">
        <listOfReactants>
          <speciesReference species="K5"/>
        </listOfReactants>
        <listOfProducts>
          <speciesReference species="D5"/>
          <speciesReference species="G5"/>
          <speciesReference species="J5"/>
        </listOfProducts>
        <kineticLaw>
          <math xmlns="http://www.w3.org/1998/Math/MathML">
            <apply>
              <times/>
              <ci> kdiss_DNAPK </ci>
              <ci> K5 </ci>
            </apply>
          </math>
        </kineticLaw>
      </reaction>
      <reaction id="rek5" name="rek5" reversible="false">
        <listOfReactants>
          <speciesReference species="K5"/>
        </listOfReactants>
        <listOfProducts>
          <speciesReference species="L5"/>
        </listOfProducts>
        <kineticLaw>
          <math xmlns="http://www.w3.org/1998/Math/MathML">
            <apply>
              <times/>
              <ci> kass_rek </ci>
              <ci> K5 </ci>
            </apply>
          </math>
        </kineticLaw>
      </reaction>
      <reaction id="reDNAPKb5" name="reDNAPKb5" reversible="false">
        <listOfReactants>
          <speciesReference species="L5"/>
        </listOfReactants>
        <listOfProducts>
          <speciesReference species="D5"/>
          <speciesReference species="G5"/>
          <speciesReference species="J5"/>
        </listOfProducts>
        <kineticLaw>
          <math xmlns="http://www.w3.org/1998/Math/MathML">
            <apply>
              <times/>
              <ci> kdiss_DNAPK </ci>
              <ci> L5 </ci>
            </apply>
          </math>
        </kineticLaw>
      </reaction>
      <reaction id="rel5" name="rel5" reversible="false">
        <listOfReactants>
          <speciesReference species="uM"/>
        </listOfReactants>
        <listOfProducts>
          <speciesReference species="M5"/>
        </listOfProducts>
        <listOfModifiers>
          <modifierSpeciesReference species="L5"/>
        </listOfModifiers>
        <kineticLaw>
          <math xmlns="http://www.w3.org/1998/Math/MathML">
            <apply>
              <times/>
              <ci> L5 </ci>
              <ci> kass_rel </ci>
              <ci> uM </ci>
            </apply>
          </math>
        </kineticLaw>
      </reaction>
      <reaction id="rem5" name="rem5" reversible="false">
        <listOfReactants>
          <speciesReference species="M5"/>
        </listOfReactants>
        <listOfProducts>
          <speciesReference species="uM"/>
        </listOfProducts>
        <kineticLaw>
          <math xmlns="http://www.w3.org/1998/Math/MathML">
            <apply>
              <times/>
              <ci> kass_rem </ci>
              <ci> M5 </ci>
            </apply>
          </math>
        </kineticLaw>
      </reaction>
      <reaction id="ren5" name="ren5" reversible="false">
        <listOfReactants>
          <speciesReference species="L5"/>
          <speciesReference species="M5"/>
        </listOfReactants>
        <listOfProducts>
          <speciesReference species="N5"/>
        </listOfProducts>
        <kineticLaw>
          <math xmlns="http://www.w3.org/1998/Math/MathML">
            <apply>
              <times/>
              <ci> kass_ren </ci>
              <ci> L5 </ci>
              <ci> M5 </ci>
            </apply>
          </math>
        </kineticLaw>
      </reaction>
      <reaction id="reo5" name="reo5" reversible="false">
        <listOfReactants>
          <speciesReference species="N5"/>
        </listOfReactants>
        <listOfProducts>
          <speciesReference species="C5"/>
          <speciesReference species="G5"/>
          <speciesReference species="J5"/>
          <speciesReference species="M5"/>
          <speciesReference species="AL"/>
        </listOfProducts>
        <kineticLaw>
          <math xmlns="http://www.w3.org/1998/Math/MathML">
            <apply>
              <times/>
              <ci> kass_reo </ci>
              <ci> N5 </ci>
            </apply>
          </math>
        </kineticLaw>
      </reaction>
      <reaction id="rep5" name="rep5" reversible="false">
        <listOfReactants>
          <speciesReference species="B"/>
          <speciesReference species="C5"/>
        </listOfReactants>
        <listOfProducts>
          <speciesReference species="O5"/>
        </listOfProducts>
        <kineticLaw>
          <math xmlns="http://www.w3.org/1998/Math/MathML">
            <apply>
              <times/>
              <ci> kass_rep </ci>
              <ci> B </ci>
              <ci> C5 </ci>
            </apply>
          </math>
        </kineticLaw>
      </reaction>
      <reaction id="req5" name="req5" reversible="false">
        <listOfReactants>
          <speciesReference species="F"/>
        </listOfReactants>
        <listOfProducts>
          <speciesReference species="G5"/>
        </listOfProducts>
        <listOfModifiers>
          <modifierSpeciesReference species="O5"/>
        </listOfModifiers>
        <kineticLaw>
          <math xmlns="http://www.w3.org/1998/Math/MathML">
            <apply>
              <times/>
              <ci> O5 </ci>
              <ci> kass_req </ci>
              <ci> F </ci>
            </apply>
          </math>
        </kineticLaw>
      </reaction>
      <reaction id="rer5" name="rer5" reversible="false">
        <listOfReactants>
          <speciesReference species="O5"/>
          <speciesReference species="G5"/>
        </listOfReactants>
        <listOfProducts>
          <speciesReference species="P5"/>
        </listOfProducts>
        <kineticLaw>
          <math xmlns="http://www.w3.org/1998/Math/MathML">
            <apply>
              <times/>
              <ci> kass_rer </ci>
              <ci> O5 </ci>
              <ci> G5 </ci>
            </apply>
          </math>
        </kineticLaw>
      </reaction>
      <reaction id="res5" name="res5" reversible="false">
        <listOfReactants>
          <speciesReference species="P5"/>
        </listOfReactants>
        <listOfProducts>
          <speciesReference species="O5"/>
          <speciesReference species="G5"/>
        </listOfProducts>
        <kineticLaw>
          <math xmlns="http://www.w3.org/1998/Math/MathML">
            <apply>
              <times/>
              <ci> kass_res </ci>
              <ci> P5 </ci>
            </apply>
          </math>
        </kineticLaw>
      </reaction>
      <reaction id="ret5" name="ret5" reversible="false">
        <listOfReactants>
          <speciesReference species="I"/>
        </listOfReactants>
        <listOfProducts>
          <speciesReference species="J5"/>
        </listOfProducts>
        <listOfModifiers>
          <modifierSpeciesReference species="O5"/>
        </listOfModifiers>
        <kineticLaw>
          <math xmlns="http://www.w3.org/1998/Math/MathML">
            <apply>
              <times/>
              <ci> O5 </ci>
              <ci> kass_ret </ci>
              <ci> I </ci>
            </apply>
          </math>
        </kineticLaw>
      </reaction>
      <reaction id="reu5" name="reu5" reversible="false">
        <listOfReactants>
          <speciesReference species="P5"/>
          <speciesReference species="J5"/>
        </listOfReactants>
        <listOfProducts>
          <speciesReference species="Q5"/>
        </listOfProducts>
        <kineticLaw>
          <math xmlns="http://www.w3.org/1998/Math/MathML">
            <apply>
              <times/>
              <ci> kass_reu </ci>
              <ci> P5 </ci>
              <ci> J5 </ci>
            </apply>
          </math>
        </kineticLaw>
      </reaction>
      <reaction id="reDNAPKc5" name="reDNAPKc5" reversible="false">
        <listOfReactants>
          <speciesReference species="Q5"/>
        </listOfReactants>
        <listOfProducts>
          <speciesReference species="O5"/>
          <speciesReference species="G5"/>
          <speciesReference species="J5"/>
        </listOfProducts>
        <kineticLaw>
          <math xmlns="http://www.w3.org/1998/Math/MathML">
            <apply>
              <times/>
              <ci> kdiss_DNAPK </ci>
              <ci> Q5 </ci>
            </apply>
          </math>
        </kineticLaw>
      </reaction>
      <reaction id="rev5" name="rev5" reversible="false">
        <listOfReactants>
          <speciesReference species="Q5"/>
        </listOfReactants>
        <listOfProducts>
          <speciesReference species="R5"/>
        </listOfProducts>
        <kineticLaw>
          <math xmlns="http://www.w3.org/1998/Math/MathML">
            <apply>
              <times/>
              <ci> kass_rev </ci>
              <ci> Q5 </ci>
            </apply>
          </math>
        </kineticLaw>
      </reaction>
      <reaction id="reDNAPKd5" name="reDNAPKd5" reversible="false">
        <listOfReactants>
          <speciesReference species="R5"/>
        </listOfReactants>
        <listOfProducts>
          <speciesReference species="O5"/>
          <speciesReference species="G5"/>
          <speciesReference species="J5"/>
        </listOfProducts>
        <kineticLaw>
          <math xmlns="http://www.w3.org/1998/Math/MathML">
            <apply>
              <times/>
              <ci> kdiss_DNAPK </ci>
              <ci> R5 </ci>
            </apply>
          </math>
        </kineticLaw>
      </reaction>
      <reaction id="rew5" name="rew5" reversible="false">
        <listOfReactants>
          <speciesReference species="uM"/>
        </listOfReactants>
        <listOfProducts>
          <speciesReference species="M5"/>
        </listOfProducts>
        <listOfModifiers>
          <modifierSpeciesReference species="R5"/>
        </listOfModifiers>
        <kineticLaw>
          <math xmlns="http://www.w3.org/1998/Math/MathML">
            <apply>
              <times/>
              <ci> R5 </ci>
              <ci> kass_rew </ci>
              <ci> uM </ci>
            </apply>
          </math>
        </kineticLaw>
      </reaction>
      <reaction id="rex5" name="rex5" reversible="false">
        <listOfReactants>
          <speciesReference species="R5"/>
          <speciesReference species="M5"/>
        </listOfReactants>
        <listOfProducts>
          <speciesReference species="S5"/>
        </listOfProducts>
        <kineticLaw>
          <math xmlns="http://www.w3.org/1998/Math/MathML">
            <apply>
              <times/>
              <ci> kass_rex </ci>
              <ci> R5 </ci>
              <ci> M5 </ci>
            </apply>
          </math>
        </kineticLaw>
      </reaction>
      <reaction id="rey5" name="rey5" reversible="false">
        <listOfReactants>
          <speciesReference species="S5"/>
        </listOfReactants>
        <listOfProducts>
          <speciesReference species="C5"/>
          <speciesReference species="G5"/>
          <speciesReference species="J5"/>
          <speciesReference species="M5"/>
          <speciesReference species="AM"/>
        </listOfProducts>
        <kineticLaw>
          <math xmlns="http://www.w3.org/1998/Math/MathML">
            <apply>
              <times/>
              <ci> kass_rey </ci>
              <ci> S5 </ci>
            </apply>
          </math>
        </kineticLaw>
      </reaction>
      <reaction id="reMRNa5" name="reMRNa5" reversible="false">
        <listOfReactants>
          <speciesReference species="T5"/>
          <speciesReference species="U5"/>
        </listOfReactants>
        <listOfProducts>
          <speciesReference species="V5"/>
        </listOfProducts>
        <listOfModifiers>
          <modifierSpeciesReference species="D5"/>
        </listOfModifiers>
        <kineticLaw>
          <math xmlns="http://www.w3.org/1998/Math/MathML">
            <apply>
              <times/>
              <ci> D5 </ci>
              <ci> kMRN </ci>
              <ci> T5 </ci>
              <ci> U5 </ci>
            </apply>
          </math>
        </kineticLaw>
      </reaction>
      <reaction id="reMRNb5" name="reMRNb5" reversible="false">
        <listOfReactants>
          <speciesReference species="T5"/>
          <speciesReference species="U5"/>
        </listOfReactants>
        <listOfProducts>
          <speciesReference species="V5"/>
        </listOfProducts>
        <listOfModifiers>
          <modifierSpeciesReference species="H5"/>
        </listOfModifiers>
        <kineticLaw>
          <math xmlns="http://www.w3.org/1998/Math/MathML">
            <apply>
              <times/>
              <ci> H5 </ci>
              <ci> kMRN </ci>
              <ci> T5 </ci>
              <ci> U5 </ci>
            </apply>
          </math>
        </kineticLaw>
      </reaction>
      <reaction id="reMRNc5" name="reMRNc5" reversible="false">
        <listOfReactants>
          <speciesReference species="T5"/>
          <speciesReference species="U5"/>
        </listOfReactants>
        <listOfProducts>
          <speciesReference species="V5"/>
        </listOfProducts>
        <listOfModifiers>
          <modifierSpeciesReference species="O5"/>
        </listOfModifiers>
        <kineticLaw>
          <math xmlns="http://www.w3.org/1998/Math/MathML">
            <apply>
              <times/>
              <ci> O5 </ci>
              <ci> kMRN </ci>
              <ci> T5 </ci>
              <ci> U5 </ci>
            </apply>
          </math>
        </kineticLaw>
      </reaction>
      <reaction id="reMRNd5" name="reMRNd5" reversible="false">
        <listOfReactants>
          <speciesReference species="T5"/>
          <speciesReference species="U5"/>
        </listOfReactants>
        <listOfProducts>
          <speciesReference species="V5"/>
        </listOfProducts>
        <listOfModifiers>
          <modifierSpeciesReference species="P5"/>
        </listOfModifiers>
        <kineticLaw>
          <math xmlns="http://www.w3.org/1998/Math/MathML">
            <apply>
              <times/>
              <ci> P5 </ci>
              <ci> kMRN </ci>
              <ci> T5 </ci>
              <ci> U5 </ci>
            </apply>
          </math>
        </kineticLaw>
      </reaction>
      <reaction id="rez5" name="rez5" reversible="false">
        <listOfReactants>
          <speciesReference species="W5"/>
        </listOfReactants>
        <listOfProducts>
          <speciesReference species="X5"/>
        </listOfProducts>
        <listOfModifiers>
          <modifierSpeciesReference species="V5"/>
        </listOfModifiers>
        <kineticLaw>
          <math xmlns="http://www.w3.org/1998/Math/MathML">
            <apply>
              <times/>
              <ci> V5 </ci>
              <ci> kass_rez </ci>
              <ci> W5 </ci>
            </apply>
          </math>
        </kineticLaw>
      </reaction>
      <reaction id="reaa5" name="reaa5" reversible="false">
        <listOfReactants>
          <speciesReference species="W5"/>
        </listOfReactants>
        <listOfProducts>
          <speciesReference species="X5"/>
        </listOfProducts>
        <listOfModifiers>
          <modifierSpeciesReference species="L5"/>
        </listOfModifiers>
        <kineticLaw>
          <math xmlns="http://www.w3.org/1998/Math/MathML">
            <apply>
              <times/>
              <ci> L5 </ci>
              <ci> kass_reaa </ci>
              <ci> W5 </ci>
            </apply>
          </math>
        </kineticLaw>
      </reaction>
      <reaction id="reab5" name="reab5" reversible="false">
        <listOfReactants>
          <speciesReference species="W5"/>
        </listOfReactants>
        <listOfProducts>
          <speciesReference species="X5"/>
        </listOfProducts>
        <listOfModifiers>
          <modifierSpeciesReference species="R5"/>
        </listOfModifiers>
        <kineticLaw>
          <math xmlns="http://www.w3.org/1998/Math/MathML">
            <apply>
              <times/>
              <ci> R5 </ci>
              <ci> kass_reab </ci>
              <ci> W5 </ci>
            </apply>
          </math>
        </kineticLaw>
      </reaction>
      <reaction id="reac5" name="reac5" reversible="false">
        <listOfReactants>
          <speciesReference species="X5"/>
        </listOfReactants>
        <listOfProducts>
          <speciesReference species="Y5"/>
        </listOfProducts>
        <kineticLaw>
          <math xmlns="http://www.w3.org/1998/Math/MathML">
            <apply>
              <times/>
              <ci> kass_reac </ci>
              <ci> X5 </ci>
            </apply>
          </math>
        </kineticLaw>
      </reaction>
      <reaction id="read5" name="read5" reversible="false">
        <listOfReactants>
          <speciesReference species="Y5"/>
        </listOfReactants>
        <listOfProducts>
          <speciesReference species="W5"/>
        </listOfProducts>
        <kineticLaw>
          <math xmlns="http://www.w3.org/1998/Math/MathML">
            <apply>
              <times/>
              <ci> kass_read </ci>
              <ci> Y5 </ci>
            </apply>
          </math>
        </kineticLaw>
      </reaction>
      <reaction id="reae5" name="reae5" reversible="false">
        <listOfReactants>
          <speciesReference species="Y5"/>
          <speciesReference species="V5"/>
        </listOfReactants>
        <listOfProducts>
          <speciesReference species="Z5"/>
        </listOfProducts>
        <kineticLaw>
          <math xmlns="http://www.w3.org/1998/Math/MathML">
            <apply>
              <times/>
              <ci> kass_reae </ci>
              <ci> Y5 </ci>
              <ci> V5 </ci>
            </apply>
          </math>
        </kineticLaw>
      </reaction>
      <reaction id="reaf5" name="reaf5" reversible="false">
        <listOfReactants>
          <speciesReference species="Z5"/>
        </listOfReactants>
        <listOfProducts>
          <speciesReference species="W5"/>
          <speciesReference species="T5"/>
          <speciesReference species="U5"/>
        </listOfProducts>
        <kineticLaw>
          <math xmlns="http://www.w3.org/1998/Math/MathML">
            <apply>
              <times/>
              <ci> kass_reaf </ci>
              <ci> Z5 </ci>
            </apply>
          </math>
        </kineticLaw>
      </reaction>
      <reaction id="reaq5" name="reaq5" reversible="false">
        <listOfReactants>
          <speciesReference species="AE"/>
        </listOfReactants>
        <listOfProducts>
          <speciesReference species="AF5"/>
        </listOfProducts>
        <listOfModifiers>
          <modifierSpeciesReference species="D5"/>
        </listOfModifiers>
        <kineticLaw>
          <math xmlns="http://www.w3.org/1998/Math/MathML">
            <apply>
              <times/>
              <ci> D5 </ci>
              <ci> kass_reaq </ci>
              <ci> AE </ci>
            </apply>
          </math>
        </kineticLaw>
      </reaction>
      <reaction id="rear5" name="rear5" reversible="false">
        <listOfReactants>
          <speciesReference species="AF5"/>
        </listOfReactants>
        <listOfProducts>
          <speciesReference species="AE"/>
        </listOfProducts>
        <kineticLaw>
          <math xmlns="http://www.w3.org/1998/Math/MathML">
            <apply>
              <times/>
              <ci> kass_rear </ci>
              <ci> AF5 </ci>
            </apply>
          </math>
        </kineticLaw>
      </reaction>
      <reaction id="reas5" name="reas5" reversible="false">
        <listOfReactants>
          <speciesReference species="D5"/>
          <speciesReference species="AF5"/>
        </listOfReactants>
        <listOfProducts>
          <speciesReference species="AG5"/>
        </listOfProducts>
        <kineticLaw>
          <math xmlns="http://www.w3.org/1998/Math/MathML">
            <apply>
              <times/>
              <ci> kass_reas </ci>
              <ci> D5 </ci>
              <ci> AF5 </ci>
            </apply>
          </math>
        </kineticLaw>
      </reaction>
      <reaction id="reat5" name="reat5" reversible="false">
        <listOfReactants>
          <speciesReference species="AG5"/>
        </listOfReactants>
        <listOfProducts>
          <speciesReference species="D5"/>
          <speciesReference species="AF5"/>
        </listOfProducts>
        <kineticLaw>
          <math xmlns="http://www.w3.org/1998/Math/MathML">
            <apply>
              <times/>
              <ci> kass_reat </ci>
              <ci> AG5 </ci>
            </apply>
          </math>
        </kineticLaw>
      </reaction>
      <reaction id="reau5" name="reau5" reversible="false">
        <listOfReactants>
          <speciesReference species="uAH"/>
        </listOfReactants>
        <listOfProducts>
          <speciesReference species="AH5"/>
        </listOfProducts>
        <listOfModifiers>
          <modifierSpeciesReference species="AG5"/>
        </listOfModifiers>
        <kineticLaw>
          <math xmlns="http://www.w3.org/1998/Math/MathML">
            <apply>
              <times/>
              <ci> AG5 </ci>
              <ci> kass_reau </ci>
              <ci> uAH </ci>
            </apply>
          </math>
        </kineticLaw>
      </reaction>
      <reaction id="reav5" name="reav5" reversible="false">
        <listOfReactants>
          <speciesReference species="AH5"/>
        </listOfReactants>
        <listOfProducts>
          <speciesReference species="uAH"/>
        </listOfProducts>
        <kineticLaw>
          <math xmlns="http://www.w3.org/1998/Math/MathML">
            <apply>
              <times/>
              <ci> kass_reav </ci>
              <ci> AH5 </ci>
            </apply>
          </math>
        </kineticLaw>
      </reaction>
      <reaction id="reaw5" name="reaw5" reversible="false">
        <listOfReactants>
          <speciesReference species="AG5"/>
          <speciesReference species="AH5"/>
        </listOfReactants>
        <listOfProducts>
          <speciesReference species="AI5"/>
        </listOfProducts>
        <kineticLaw>
          <math xmlns="http://www.w3.org/1998/Math/MathML">
            <apply>
              <times/>
              <ci> kass_reaw </ci>
              <ci> AG5 </ci>
              <ci> AH5 </ci>
            </apply>
          </math>
        </kineticLaw>
      </reaction>
      <reaction id="reax5" name="reax5" reversible="false">
        <listOfReactants>
          <speciesReference species="AI5"/>
        </listOfReactants>
        <listOfProducts>
          <speciesReference species="C5"/>
          <speciesReference species="AF5"/>
          <speciesReference species="AH5"/>
          <speciesReference species="AN"/>
        </listOfProducts>
        <kineticLaw>
          <math xmlns="http://www.w3.org/1998/Math/MathML">
            <apply>
              <times/>
              <ci> kass_reax </ci>
              <ci> AI5 </ci>
            </apply>
          </math>
        </kineticLaw>
      </reaction>
      <reaction id="reay5" name="reay5" reversible="false">
        <listOfReactants>
          <speciesReference species="AI5"/>
        </listOfReactants>
        <listOfProducts>
          <speciesReference species="C5"/>
          <speciesReference species="AF5"/>
          <speciesReference species="AH5"/>
          <speciesReference species="AP"/>
        </listOfProducts>
        <kineticLaw>
          <math xmlns="http://www.w3.org/1998/Math/MathML">
            <apply>
              <times/>
              <ci> kass_reay </ci>
              <ci> AI5 </ci>
            </apply>
          </math>
        </kineticLaw>
      </reaction>
      <reaction id="reMRNg5" name="reMRNg5" reversible="false">
        <listOfReactants>
          <speciesReference species="T5"/>
          <speciesReference species="U5"/>
        </listOfReactants>
        <listOfProducts>
          <speciesReference species="V5"/>
        </listOfProducts>
        <listOfModifiers>
          <modifierSpeciesReference species="AG5"/>
        </listOfModifiers>
        <kineticLaw>
          <math xmlns="http://www.w3.org/1998/Math/MathML">
            <apply>
              <times/>
              <ci> AG5 </ci>
              <ci> kMRN </ci>
              <ci> T5 </ci>
              <ci> U5 </ci>
            </apply>
          </math>
        </kineticLaw>
      </reaction>
      <reaction id="reaz5" name="reaz5" reversible="false">
        <listOfReactants>
          <speciesReference species="AE"/>
        </listOfReactants>
        <listOfProducts>
          <speciesReference species="AF5"/>
        </listOfProducts>
        <listOfModifiers>
          <modifierSpeciesReference species="O5"/>
        </listOfModifiers>
        <kineticLaw>
          <math xmlns="http://www.w3.org/1998/Math/MathML">
            <apply>
              <times/>
              <ci> O5 </ci>
              <ci> kass_reaz </ci>
              <ci> AE </ci>
            </apply>
          </math>
        </kineticLaw>
      </reaction>
      <reaction id="reba5" name="reba5" reversible="false">
        <listOfReactants>
          <speciesReference species="O5"/>
          <speciesReference species="AF5"/>
        </listOfReactants>
        <listOfProducts>
          <speciesReference species="AJ5"/>
        </listOfProducts>
        <kineticLaw>
          <math xmlns="http://www.w3.org/1998/Math/MathML">
            <apply>
              <times/>
              <ci> kass_reba </ci>
              <ci> O5 </ci>
              <ci> AF5 </ci>
            </apply>
          </math>
        </kineticLaw>
      </reaction>
      <reaction id="rebb5" name="rebb5" reversible="false">
        <listOfReactants>
          <speciesReference species="AJ5"/>
        </listOfReactants>
        <listOfProducts>
          <speciesReference species="O5"/>
          <speciesReference species="AF5"/>
        </listOfProducts>
        <kineticLaw>
          <math xmlns="http://www.w3.org/1998/Math/MathML">
            <apply>
              <times/>
              <ci> kass_rebb </ci>
              <ci> AJ5 </ci>
            </apply>
          </math>
        </kineticLaw>
      </reaction>
      <reaction id="rebc5" name="rebc5" reversible="false">
        <listOfReactants>
          <speciesReference species="uAH"/>
        </listOfReactants>
        <listOfProducts>
          <speciesReference species="AH5"/>
        </listOfProducts>
        <listOfModifiers>
          <modifierSpeciesReference species="AJ5"/>
        </listOfModifiers>
        <kineticLaw>
          <math xmlns="http://www.w3.org/1998/Math/MathML">
            <apply>
              <times/>
              <ci> AJ5 </ci>
              <ci> kass_rebc </ci>
              <ci> uAH </ci>
            </apply>
          </math>
        </kineticLaw>
      </reaction>
      <reaction id="rebd5" name="rebd5" reversible="false">
        <listOfReactants>
          <speciesReference species="AJ5"/>
          <speciesReference species="AH5"/>
        </listOfReactants>
        <listOfProducts>
          <speciesReference species="AK5"/>
        </listOfProducts>
        <kineticLaw>
          <math xmlns="http://www.w3.org/1998/Math/MathML">
            <apply>
              <times/>
              <ci> kass_rebd </ci>
              <ci> AJ5 </ci>
              <ci> AH5 </ci>
            </apply>
          </math>
        </kineticLaw>
      </reaction>
      <reaction id="rebe5" name="rebe5" reversible="false">
        <listOfReactants>
          <speciesReference species="AK5"/>
        </listOfReactants>
        <listOfProducts>
          <speciesReference species="C5"/>
          <speciesReference species="AF5"/>
          <speciesReference species="AH5"/>
          <speciesReference species="AO"/>
        </listOfProducts>
        <kineticLaw>
          <math xmlns="http://www.w3.org/1998/Math/MathML">
            <apply>
              <times/>
              <ci> kass_rebe </ci>
              <ci> AK5 </ci>
            </apply>
          </math>
        </kineticLaw>
      </reaction>
      <reaction id="rebf5" name="rebf5" reversible="false">
        <listOfReactants>
          <speciesReference species="AK5"/>
        </listOfReactants>
        <listOfProducts>
          <speciesReference species="C5"/>
          <speciesReference species="AF5"/>
          <speciesReference species="AH5"/>
          <speciesReference species="AQ"/>
        </listOfProducts>
        <kineticLaw>
          <math xmlns="http://www.w3.org/1998/Math/MathML">
            <apply>
              <times/>
              <ci> kass_rebf </ci>
              <ci> AK5 </ci>
            </apply>
          </math>
        </kineticLaw>
      </reaction>
      <reaction id="reMRNh5" name="reMRNh5" reversible="false">
        <listOfReactants>
          <speciesReference species="T5"/>
          <speciesReference species="U5"/>
        </listOfReactants>
        <listOfProducts>
          <speciesReference species="V5"/>
        </listOfProducts>
        <listOfModifiers>
          <modifierSpeciesReference species="AJ5"/>
        </listOfModifiers>
        <kineticLaw>
          <math xmlns="http://www.w3.org/1998/Math/MathML">
            <apply>
              <times/>
              <ci> AJ5 </ci>
              <ci> kMRN </ci>
              <ci> T5 </ci>
              <ci> U5 </ci>
            </apply>
          </math>
        </kineticLaw>
      </reaction>
      <reaction id="reMRNi5" name="reMRNi5" reversible="false">
        <listOfReactants>
          <speciesReference species="T5"/>
          <speciesReference species="U5"/>
        </listOfReactants>
        <listOfProducts>
          <speciesReference species="V5"/>
        </listOfProducts>
        <listOfModifiers>
          <modifierSpeciesReference species="K5"/>
        </listOfModifiers>
        <kineticLaw>
          <math xmlns="http://www.w3.org/1998/Math/MathML">
            <apply>
              <times/>
              <ci> K5 </ci>
              <ci> kMRN </ci>
              <ci> T5 </ci>
              <ci> U5 </ci>
            </apply>
          </math>
        </kineticLaw>
      </reaction>
      <reaction id="reMRNj5" name="reMRNj5" reversible="false">
        <listOfReactants>
          <speciesReference species="T5"/>
          <speciesReference species="U5"/>
        </listOfReactants>
        <listOfProducts>
          <speciesReference species="V5"/>
        </listOfProducts>
        <listOfModifiers>
          <modifierSpeciesReference species="L5"/>
        </listOfModifiers>
        <kineticLaw>
          <math xmlns="http://www.w3.org/1998/Math/MathML">
            <apply>
              <times/>
              <ci> L5 </ci>
              <ci> kMRN </ci>
              <ci> T5 </ci>
              <ci> U5 </ci>
            </apply>
          </math>
        </kineticLaw>
      </reaction>
      <reaction id="reMRNk5" name="reMRNk5" reversible="false">
        <listOfReactants>
          <speciesReference species="T5"/>
          <speciesReference species="U5"/>
        </listOfReactants>
        <listOfProducts>
          <speciesReference species="V5"/>
        </listOfProducts>
        <listOfModifiers>
          <modifierSpeciesReference species="N5"/>
        </listOfModifiers>
        <kineticLaw>
          <math xmlns="http://www.w3.org/1998/Math/MathML">
            <apply>
              <times/>
              <ci> N5 </ci>
              <ci> kMRN </ci>
              <ci> T5 </ci>
              <ci> U5 </ci>
            </apply>
          </math>
        </kineticLaw>
      </reaction>
      <reaction id="reMRNl5" name="reMRNl5" reversible="false">
        <listOfReactants>
          <speciesReference species="T5"/>
          <speciesReference species="U5"/>
        </listOfReactants>
        <listOfProducts>
          <speciesReference species="V5"/>
        </listOfProducts>
        <listOfModifiers>
          <modifierSpeciesReference species="Q5"/>
        </listOfModifiers>
        <kineticLaw>
          <math xmlns="http://www.w3.org/1998/Math/MathML">
            <apply>
              <times/>
              <ci> Q5 </ci>
              <ci> kMRN </ci>
              <ci> T5 </ci>
              <ci> U5 </ci>
            </apply>
          </math>
        </kineticLaw>
      </reaction>
      <reaction id="reMRNm5" name="reMRNm5" reversible="false">
        <listOfReactants>
          <speciesReference species="T5"/>
          <speciesReference species="U5"/>
        </listOfReactants>
        <listOfProducts>
          <speciesReference species="V5"/>
        </listOfProducts>
        <listOfModifiers>
          <modifierSpeciesReference species="R5"/>
        </listOfModifiers>
        <kineticLaw>
          <math xmlns="http://www.w3.org/1998/Math/MathML">
            <apply>
              <times/>
              <ci> R5 </ci>
              <ci> kMRN </ci>
              <ci> T5 </ci>
              <ci> U5 </ci>
            </apply>
          </math>
        </kineticLaw>
      </reaction>
      <reaction id="reMRNn5" name="reMRNn5" reversible="false">
        <listOfReactants>
          <speciesReference species="T5"/>
          <speciesReference species="U5"/>
        </listOfReactants>
        <listOfProducts>
          <speciesReference species="V5"/>
        </listOfProducts>
        <listOfModifiers>
          <modifierSpeciesReference species="S5"/>
        </listOfModifiers>
        <kineticLaw>
          <math xmlns="http://www.w3.org/1998/Math/MathML">
            <apply>
              <times/>
              <ci> S5 </ci>
              <ci> kMRN </ci>
              <ci> T5 </ci>
              <ci> U5 </ci>
            </apply>
          </math>
        </kineticLaw>
      </reaction>
      <reaction id="reMRNo5" name="reMRNo5" reversible="false">
        <listOfReactants>
          <speciesReference species="T5"/>
          <speciesReference species="U5"/>
        </listOfReactants>
        <listOfProducts>
          <speciesReference species="V5"/>
        </listOfProducts>
        <listOfModifiers>
          <modifierSpeciesReference species="AI5"/>
        </listOfModifiers>
        <kineticLaw>
          <math xmlns="http://www.w3.org/1998/Math/MathML">
            <apply>
              <times/>
              <ci> AI5 </ci>
              <ci> kMRN </ci>
              <ci> T5 </ci>
              <ci> U5 </ci>
            </apply>
          </math>
        </kineticLaw>
      </reaction>
      <reaction id="reMRNp5" name="reMRNp5" reversible="false">
        <listOfReactants>
          <speciesReference species="T5"/>
          <speciesReference species="U5"/>
        </listOfReactants>
        <listOfProducts>
          <speciesReference species="V5"/>
        </listOfProducts>
        <listOfModifiers>
          <modifierSpeciesReference species="AK5"/>
        </listOfModifiers>
        <kineticLaw>
          <math xmlns="http://www.w3.org/1998/Math/MathML">
            <apply>
              <times/>
              <ci> AK5 </ci>
              <ci> kMRN </ci>
              <ci> T5 </ci>
              <ci> U5 </ci>
            </apply>
          </math>
        </kineticLaw>
      </reaction>
      <reaction id="red6" name="red6" reversible="false">
        <listOfReactants>
          <speciesReference species="F"/>
        </listOfReactants>
        <listOfProducts>
          <speciesReference species="G6"/>
        </listOfProducts>
        <listOfModifiers>
          <modifierSpeciesReference species="D6"/>
        </listOfModifiers>
        <kineticLaw>
          <math xmlns="http://www.w3.org/1998/Math/MathML">
            <apply>
              <times/>
              <ci> D6 </ci>
              <ci> kass_red </ci>
              <ci> F </ci>
            </apply>
          </math>
        </kineticLaw>
      </reaction>
      <reaction id="ree6" name="ree6" reversible="false">
        <listOfReactants>
          <speciesReference species="G6"/>
        </listOfReactants>
        <listOfProducts>
          <speciesReference species="F"/>
        </listOfProducts>
        <kineticLaw>
          <math xmlns="http://www.w3.org/1998/Math/MathML">
            <apply>
              <times/>
              <ci> kass_ree </ci>
              <ci> G6 </ci>
            </apply>
          </math>
        </kineticLaw>
      </reaction>
      <reaction id="ref6" name="ref6" reversible="false">
        <listOfReactants>
          <speciesReference species="D6"/>
          <speciesReference species="G6"/>
        </listOfReactants>
        <listOfProducts>
          <speciesReference species="H6"/>
        </listOfProducts>
        <kineticLaw>
          <math xmlns="http://www.w3.org/1998/Math/MathML">
            <apply>
              <times/>
              <ci> kass_ref </ci>
              <ci> D6 </ci>
              <ci> G6 </ci>
            </apply>
          </math>
        </kineticLaw>
      </reaction>
      <reaction id="reg6" name="reg6" reversible="false">
        <listOfReactants>
          <speciesReference species="H6"/>
        </listOfReactants>
        <listOfProducts>
          <speciesReference species="D6"/>
          <speciesReference species="G6"/>
        </listOfProducts>
        <kineticLaw>
          <math xmlns="http://www.w3.org/1998/Math/MathML">
            <apply>
              <times/>
              <ci> kass_reg </ci>
              <ci> H6 </ci>
            </apply>
          </math>
        </kineticLaw>
      </reaction>
      <reaction id="reh6" name="reh6" reversible="false">
        <listOfReactants>
          <speciesReference species="I"/>
        </listOfReactants>
        <listOfProducts>
          <speciesReference species="J6"/>
        </listOfProducts>
        <listOfModifiers>
          <modifierSpeciesReference species="D6"/>
        </listOfModifiers>
        <kineticLaw>
          <math xmlns="http://www.w3.org/1998/Math/MathML">
            <apply>
              <times/>
              <ci> D6 </ci>
              <ci> kass_reh </ci>
              <ci> I </ci>
            </apply>
          </math>
        </kineticLaw>
      </reaction>
      <reaction id="rei6" name="rei6" reversible="false">
        <listOfReactants>
          <speciesReference species="J6"/>
        </listOfReactants>
        <listOfProducts>
          <speciesReference species="I"/>
        </listOfProducts>
        <kineticLaw>
          <math xmlns="http://www.w3.org/1998/Math/MathML">
            <apply>
              <times/>
              <ci> kass_rei </ci>
              <ci> J6 </ci>
            </apply>
          </math>
        </kineticLaw>
      </reaction>
      <reaction id="rej6" name="rej6" reversible="false">
        <listOfReactants>
          <speciesReference species="H6"/>
          <speciesReference species="J6"/>
        </listOfReactants>
        <listOfProducts>
          <speciesReference species="K6"/>
        </listOfProducts>
        <kineticLaw>
          <math xmlns="http://www.w3.org/1998/Math/MathML">
            <apply>
              <times/>
              <ci> kass_rej </ci>
              <ci> H6 </ci>
              <ci> J6 </ci>
            </apply>
          </math>
        </kineticLaw>
      </reaction>
      <reaction id="reDNAPKa6" name="reDNAPKa6" reversible="false">
        <listOfReactants>
          <speciesReference species="K6"/>
        </listOfReactants>
        <listOfProducts>
          <speciesReference species="D6"/>
          <speciesReference species="G6"/>
          <speciesReference species="J6"/>
        </listOfProducts>
        <kineticLaw>
          <math xmlns="http://www.w3.org/1998/Math/MathML">
            <apply>
              <times/>
              <ci> kdiss_DNAPK </ci>
              <ci> K6 </ci>
            </apply>
          </math>
        </kineticLaw>
      </reaction>
      <reaction id="rek6" name="rek6" reversible="false">
        <listOfReactants>
          <speciesReference species="K6"/>
        </listOfReactants>
        <listOfProducts>
          <speciesReference species="L6"/>
        </listOfProducts>
        <kineticLaw>
          <math xmlns="http://www.w3.org/1998/Math/MathML">
            <apply>
              <times/>
              <ci> kass_rek </ci>
              <ci> K6 </ci>
            </apply>
          </math>
        </kineticLaw>
      </reaction>
      <reaction id="reDNAPKb6" name="reDNAPKb6" reversible="false">
        <listOfReactants>
          <speciesReference species="L6"/>
        </listOfReactants>
        <listOfProducts>
          <speciesReference species="D6"/>
          <speciesReference species="G6"/>
          <speciesReference species="J6"/>
        </listOfProducts>
        <kineticLaw>
          <math xmlns="http://www.w3.org/1998/Math/MathML">
            <apply>
              <times/>
              <ci> kdiss_DNAPK </ci>
              <ci> L6 </ci>
            </apply>
          </math>
        </kineticLaw>
      </reaction>
      <reaction id="rel6" name="rel6" reversible="false">
        <listOfReactants>
          <speciesReference species="uM"/>
        </listOfReactants>
        <listOfProducts>
          <speciesReference species="M6"/>
        </listOfProducts>
        <listOfModifiers>
          <modifierSpeciesReference species="L6"/>
        </listOfModifiers>
        <kineticLaw>
          <math xmlns="http://www.w3.org/1998/Math/MathML">
            <apply>
              <times/>
              <ci> L6 </ci>
              <ci> kass_rel </ci>
              <ci> uM </ci>
            </apply>
          </math>
        </kineticLaw>
      </reaction>
      <reaction id="rem6" name="rem6" reversible="false">
        <listOfReactants>
          <speciesReference species="M6"/>
        </listOfReactants>
        <listOfProducts>
          <speciesReference species="uM"/>
        </listOfProducts>
        <kineticLaw>
          <math xmlns="http://www.w3.org/1998/Math/MathML">
            <apply>
              <times/>
              <ci> kass_rem </ci>
              <ci> M6 </ci>
            </apply>
          </math>
        </kineticLaw>
      </reaction>
      <reaction id="ren6" name="ren6" reversible="false">
        <listOfReactants>
          <speciesReference species="L6"/>
          <speciesReference species="M6"/>
        </listOfReactants>
        <listOfProducts>
          <speciesReference species="N6"/>
        </listOfProducts>
        <kineticLaw>
          <math xmlns="http://www.w3.org/1998/Math/MathML">
            <apply>
              <times/>
              <ci> kass_ren </ci>
              <ci> L6 </ci>
              <ci> M6 </ci>
            </apply>
          </math>
        </kineticLaw>
      </reaction>
      <reaction id="reo6" name="reo6" reversible="false">
        <listOfReactants>
          <speciesReference species="N6"/>
        </listOfReactants>
        <listOfProducts>
          <speciesReference species="C6"/>
          <speciesReference species="G6"/>
          <speciesReference species="J6"/>
          <speciesReference species="M6"/>
          <speciesReference species="AL"/>
        </listOfProducts>
        <kineticLaw>
          <math xmlns="http://www.w3.org/1998/Math/MathML">
            <apply>
              <times/>
              <ci> kass_reo </ci>
              <ci> N6 </ci>
            </apply>
          </math>
        </kineticLaw>
      </reaction>
      <reaction id="rep6" name="rep6" reversible="false">
        <listOfReactants>
          <speciesReference species="B"/>
          <speciesReference species="C6"/>
        </listOfReactants>
        <listOfProducts>
          <speciesReference species="O6"/>
        </listOfProducts>
        <kineticLaw>
          <math xmlns="http://www.w3.org/1998/Math/MathML">
            <apply>
              <times/>
              <ci> kass_rep </ci>
              <ci> B </ci>
              <ci> C6 </ci>
            </apply>
          </math>
        </kineticLaw>
      </reaction>
      <reaction id="req6" name="req6" reversible="false">
        <listOfReactants>
          <speciesReference species="F"/>
        </listOfReactants>
        <listOfProducts>
          <speciesReference species="G6"/>
        </listOfProducts>
        <listOfModifiers>
          <modifierSpeciesReference species="O6"/>
        </listOfModifiers>
        <kineticLaw>
          <math xmlns="http://www.w3.org/1998/Math/MathML">
            <apply>
              <times/>
              <ci> O6 </ci>
              <ci> kass_req </ci>
              <ci> F </ci>
            </apply>
          </math>
        </kineticLaw>
      </reaction>
      <reaction id="rer6" name="rer6" reversible="false">
        <listOfReactants>
          <speciesReference species="O6"/>
          <speciesReference species="G6"/>
        </listOfReactants>
        <listOfProducts>
          <speciesReference species="P6"/>
        </listOfProducts>
        <kineticLaw>
          <math xmlns="http://www.w3.org/1998/Math/MathML">
            <apply>
              <times/>
              <ci> kass_rer </ci>
              <ci> O6 </ci>
              <ci> G6 </ci>
            </apply>
          </math>
        </kineticLaw>
      </reaction>
      <reaction id="res6" name="res6" reversible="false">
        <listOfReactants>
          <speciesReference species="P6"/>
        </listOfReactants>
        <listOfProducts>
          <speciesReference species="O6"/>
          <speciesReference species="G6"/>
        </listOfProducts>
        <kineticLaw>
          <math xmlns="http://www.w3.org/1998/Math/MathML">
            <apply>
              <times/>
              <ci> kass_res </ci>
              <ci> P6 </ci>
            </apply>
          </math>
        </kineticLaw>
      </reaction>
      <reaction id="ret6" name="ret6" reversible="false">
        <listOfReactants>
          <speciesReference species="I"/>
        </listOfReactants>
        <listOfProducts>
          <speciesReference species="J6"/>
        </listOfProducts>
        <listOfModifiers>
          <modifierSpeciesReference species="O6"/>
        </listOfModifiers>
        <kineticLaw>
          <math xmlns="http://www.w3.org/1998/Math/MathML">
            <apply>
              <times/>
              <ci> O6 </ci>
              <ci> kass_ret </ci>
              <ci> I </ci>
            </apply>
          </math>
        </kineticLaw>
      </reaction>
      <reaction id="reu6" name="reu6" reversible="false">
        <listOfReactants>
          <speciesReference species="P6"/>
          <speciesReference species="J6"/>
        </listOfReactants>
        <listOfProducts>
          <speciesReference species="Q6"/>
        </listOfProducts>
        <kineticLaw>
          <math xmlns="http://www.w3.org/1998/Math/MathML">
            <apply>
              <times/>
              <ci> kass_reu </ci>
              <ci> P6 </ci>
              <ci> J6 </ci>
            </apply>
          </math>
        </kineticLaw>
      </reaction>
      <reaction id="reDNAPKc6" name="reDNAPKc6" reversible="false">
        <listOfReactants>
          <speciesReference species="Q6"/>
        </listOfReactants>
        <listOfProducts>
          <speciesReference species="O6"/>
          <speciesReference species="G6"/>
          <speciesReference species="J6"/>
        </listOfProducts>
        <kineticLaw>
          <math xmlns="http://www.w3.org/1998/Math/MathML">
            <apply>
              <times/>
              <ci> kdiss_DNAPK </ci>
              <ci> Q6 </ci>
            </apply>
          </math>
        </kineticLaw>
      </reaction>
      <reaction id="rev6" name="rev6" reversible="false">
        <listOfReactants>
          <speciesReference species="Q6"/>
        </listOfReactants>
        <listOfProducts>
          <speciesReference species="R6"/>
        </listOfProducts>
        <kineticLaw>
          <math xmlns="http://www.w3.org/1998/Math/MathML">
            <apply>
              <times/>
              <ci> kass_rev </ci>
              <ci> Q6 </ci>
            </apply>
          </math>
        </kineticLaw>
      </reaction>
      <reaction id="reDNAPKd6" name="reDNAPKd6" reversible="false">
        <listOfReactants>
          <speciesReference species="R6"/>
        </listOfReactants>
        <listOfProducts>
          <speciesReference species="O6"/>
          <speciesReference species="G6"/>
          <speciesReference species="J6"/>
        </listOfProducts>
        <kineticLaw>
          <math xmlns="http://www.w3.org/1998/Math/MathML">
            <apply>
              <times/>
              <ci> kdiss_DNAPK </ci>
              <ci> R6 </ci>
            </apply>
          </math>
        </kineticLaw>
      </reaction>
      <reaction id="rew6" name="rew6" reversible="false">
        <listOfReactants>
          <speciesReference species="uM"/>
        </listOfReactants>
        <listOfProducts>
          <speciesReference species="M6"/>
        </listOfProducts>
        <listOfModifiers>
          <modifierSpeciesReference species="R6"/>
        </listOfModifiers>
        <kineticLaw>
          <math xmlns="http://www.w3.org/1998/Math/MathML">
            <apply>
              <times/>
              <ci> R6 </ci>
              <ci> kass_rew </ci>
              <ci> uM </ci>
            </apply>
          </math>
        </kineticLaw>
      </reaction>
      <reaction id="rex6" name="rex6" reversible="false">
        <listOfReactants>
          <speciesReference species="R6"/>
          <speciesReference species="M6"/>
        </listOfReactants>
        <listOfProducts>
          <speciesReference species="S6"/>
        </listOfProducts>
        <kineticLaw>
          <math xmlns="http://www.w3.org/1998/Math/MathML">
            <apply>
              <times/>
              <ci> kass_rex </ci>
              <ci> R6 </ci>
              <ci> M6 </ci>
            </apply>
          </math>
        </kineticLaw>
      </reaction>
      <reaction id="rey6" name="rey6" reversible="false">
        <listOfReactants>
          <speciesReference species="S6"/>
        </listOfReactants>
        <listOfProducts>
          <speciesReference species="C6"/>
          <speciesReference species="G6"/>
          <speciesReference species="J6"/>
          <speciesReference species="M6"/>
          <speciesReference species="AM"/>
        </listOfProducts>
        <kineticLaw>
          <math xmlns="http://www.w3.org/1998/Math/MathML">
            <apply>
              <times/>
              <ci> kass_rey </ci>
              <ci> S6 </ci>
            </apply>
          </math>
        </kineticLaw>
      </reaction>
      <reaction id="reMRNa6" name="reMRNa6" reversible="false">
        <listOfReactants>
          <speciesReference species="T6"/>
          <speciesReference species="U6"/>
        </listOfReactants>
        <listOfProducts>
          <speciesReference species="V6"/>
        </listOfProducts>
        <listOfModifiers>
          <modifierSpeciesReference species="D6"/>
        </listOfModifiers>
        <kineticLaw>
          <math xmlns="http://www.w3.org/1998/Math/MathML">
            <apply>
              <times/>
              <ci> D6 </ci>
              <ci> kMRN </ci>
              <ci> T6 </ci>
              <ci> U6 </ci>
            </apply>
          </math>
        </kineticLaw>
      </reaction>
      <reaction id="reMRNb6" name="reMRNb6" reversible="false">
        <listOfReactants>
          <speciesReference species="T6"/>
          <speciesReference species="U6"/>
        </listOfReactants>
        <listOfProducts>
          <speciesReference species="V6"/>
        </listOfProducts>
        <listOfModifiers>
          <modifierSpeciesReference species="H6"/>
        </listOfModifiers>
        <kineticLaw>
          <math xmlns="http://www.w3.org/1998/Math/MathML">
            <apply>
              <times/>
              <ci> H6 </ci>
              <ci> kMRN </ci>
              <ci> T6 </ci>
              <ci> U6 </ci>
            </apply>
          </math>
        </kineticLaw>
      </reaction>
      <reaction id="reMRNc6" name="reMRNc6" reversible="false">
        <listOfReactants>
          <speciesReference species="T6"/>
          <speciesReference species="U6"/>
        </listOfReactants>
        <listOfProducts>
          <speciesReference species="V6"/>
        </listOfProducts>
        <listOfModifiers>
          <modifierSpeciesReference species="O6"/>
        </listOfModifiers>
        <kineticLaw>
          <math xmlns="http://www.w3.org/1998/Math/MathML">
            <apply>
              <times/>
              <ci> O6 </ci>
              <ci> kMRN </ci>
              <ci> T6 </ci>
              <ci> U6 </ci>
            </apply>
          </math>
        </kineticLaw>
      </reaction>
      <reaction id="reMRNd6" name="reMRNd6" reversible="false">
        <listOfReactants>
          <speciesReference species="T6"/>
          <speciesReference species="U6"/>
        </listOfReactants>
        <listOfProducts>
          <speciesReference species="V6"/>
        </listOfProducts>
        <listOfModifiers>
          <modifierSpeciesReference species="P6"/>
        </listOfModifiers>
        <kineticLaw>
          <math xmlns="http://www.w3.org/1998/Math/MathML">
            <apply>
              <times/>
              <ci> P6 </ci>
              <ci> kMRN </ci>
              <ci> T6 </ci>
              <ci> U6 </ci>
            </apply>
          </math>
        </kineticLaw>
      </reaction>
      <reaction id="rez6" name="rez6" reversible="false">
        <listOfReactants>
          <speciesReference species="W6"/>
        </listOfReactants>
        <listOfProducts>
          <speciesReference species="X6"/>
        </listOfProducts>
        <listOfModifiers>
          <modifierSpeciesReference species="V6"/>
        </listOfModifiers>
        <kineticLaw>
          <math xmlns="http://www.w3.org/1998/Math/MathML">
            <apply>
              <times/>
              <ci> V6 </ci>
              <ci> kass_rez </ci>
              <ci> W6 </ci>
            </apply>
          </math>
        </kineticLaw>
      </reaction>
      <reaction id="reaa6" name="reaa6" reversible="false">
        <listOfReactants>
          <speciesReference species="W6"/>
        </listOfReactants>
        <listOfProducts>
          <speciesReference species="X6"/>
        </listOfProducts>
        <listOfModifiers>
          <modifierSpeciesReference species="L6"/>
        </listOfModifiers>
        <kineticLaw>
          <math xmlns="http://www.w3.org/1998/Math/MathML">
            <apply>
              <times/>
              <ci> L6 </ci>
              <ci> kass_reaa </ci>
              <ci> W6 </ci>
            </apply>
          </math>
        </kineticLaw>
      </reaction>
      <reaction id="reab6" name="reab6" reversible="false">
        <listOfReactants>
          <speciesReference species="W6"/>
        </listOfReactants>
        <listOfProducts>
          <speciesReference species="X6"/>
        </listOfProducts>
        <listOfModifiers>
          <modifierSpeciesReference species="R6"/>
        </listOfModifiers>
        <kineticLaw>
          <math xmlns="http://www.w3.org/1998/Math/MathML">
            <apply>
              <times/>
              <ci> R6 </ci>
              <ci> kass_reab </ci>
              <ci> W6 </ci>
            </apply>
          </math>
        </kineticLaw>
      </reaction>
      <reaction id="reac6" name="reac6" reversible="false">
        <listOfReactants>
          <speciesReference species="X6"/>
        </listOfReactants>
        <listOfProducts>
          <speciesReference species="Y6"/>
        </listOfProducts>
        <kineticLaw>
          <math xmlns="http://www.w3.org/1998/Math/MathML">
            <apply>
              <times/>
              <ci> kass_reac </ci>
              <ci> X6 </ci>
            </apply>
          </math>
        </kineticLaw>
      </reaction>
      <reaction id="read6" name="read6" reversible="false">
        <listOfReactants>
          <speciesReference species="Y6"/>
        </listOfReactants>
        <listOfProducts>
          <speciesReference species="W6"/>
        </listOfProducts>
        <kineticLaw>
          <math xmlns="http://www.w3.org/1998/Math/MathML">
            <apply>
              <times/>
              <ci> kass_read </ci>
              <ci> Y6 </ci>
            </apply>
          </math>
        </kineticLaw>
      </reaction>
      <reaction id="reae6" name="reae6" reversible="false">
        <listOfReactants>
          <speciesReference species="Y6"/>
          <speciesReference species="V6"/>
        </listOfReactants>
        <listOfProducts>
          <speciesReference species="Z6"/>
        </listOfProducts>
        <kineticLaw>
          <math xmlns="http://www.w3.org/1998/Math/MathML">
            <apply>
              <times/>
              <ci> kass_reae </ci>
              <ci> Y6 </ci>
              <ci> V6 </ci>
            </apply>
          </math>
        </kineticLaw>
      </reaction>
      <reaction id="reaf6" name="reaf6" reversible="false">
        <listOfReactants>
          <speciesReference species="Z6"/>
        </listOfReactants>
        <listOfProducts>
          <speciesReference species="W6"/>
          <speciesReference species="T6"/>
          <speciesReference species="U6"/>
        </listOfProducts>
        <kineticLaw>
          <math xmlns="http://www.w3.org/1998/Math/MathML">
            <apply>
              <times/>
              <ci> kass_reaf </ci>
              <ci> Z6 </ci>
            </apply>
          </math>
        </kineticLaw>
      </reaction>
      <reaction id="reaq6" name="reaq6" reversible="false">
        <listOfReactants>
          <speciesReference species="AE"/>
        </listOfReactants>
        <listOfProducts>
          <speciesReference species="AF6"/>
        </listOfProducts>
        <listOfModifiers>
          <modifierSpeciesReference species="D6"/>
        </listOfModifiers>
        <kineticLaw>
          <math xmlns="http://www.w3.org/1998/Math/MathML">
            <apply>
              <times/>
              <ci> D6 </ci>
              <ci> kass_reaq </ci>
              <ci> AE </ci>
            </apply>
          </math>
        </kineticLaw>
      </reaction>
      <reaction id="rear6" name="rear6" reversible="false">
        <listOfReactants>
          <speciesReference species="AF6"/>
        </listOfReactants>
        <listOfProducts>
          <speciesReference species="AE"/>
        </listOfProducts>
        <kineticLaw>
          <math xmlns="http://www.w3.org/1998/Math/MathML">
            <apply>
              <times/>
              <ci> kass_rear </ci>
              <ci> AF6 </ci>
            </apply>
          </math>
        </kineticLaw>
      </reaction>
      <reaction id="reas6" name="reas6" reversible="false">
        <listOfReactants>
          <speciesReference species="D6"/>
          <speciesReference species="AF6"/>
        </listOfReactants>
        <listOfProducts>
          <speciesReference species="AG6"/>
        </listOfProducts>
        <kineticLaw>
          <math xmlns="http://www.w3.org/1998/Math/MathML">
            <apply>
              <times/>
              <ci> kass_reas </ci>
              <ci> D6 </ci>
              <ci> AF6 </ci>
            </apply>
          </math>
        </kineticLaw>
      </reaction>
      <reaction id="reat6" name="reat6" reversible="false">
        <listOfReactants>
          <speciesReference species="AG6"/>
        </listOfReactants>
        <listOfProducts>
          <speciesReference species="D6"/>
          <speciesReference species="AF6"/>
        </listOfProducts>
        <kineticLaw>
          <math xmlns="http://www.w3.org/1998/Math/MathML">
            <apply>
              <times/>
              <ci> kass_reat </ci>
              <ci> AG6 </ci>
            </apply>
          </math>
        </kineticLaw>
      </reaction>
      <reaction id="reau6" name="reau6" reversible="false">
        <listOfReactants>
          <speciesReference species="uAH"/>
        </listOfReactants>
        <listOfProducts>
          <speciesReference species="AH6"/>
        </listOfProducts>
        <listOfModifiers>
          <modifierSpeciesReference species="AG6"/>
        </listOfModifiers>
        <kineticLaw>
          <math xmlns="http://www.w3.org/1998/Math/MathML">
            <apply>
              <times/>
              <ci> AG6 </ci>
              <ci> kass_reau </ci>
              <ci> uAH </ci>
            </apply>
          </math>
        </kineticLaw>
      </reaction>
      <reaction id="reav6" name="reav6" reversible="false">
        <listOfReactants>
          <speciesReference species="AH6"/>
        </listOfReactants>
        <listOfProducts>
          <speciesReference species="uAH"/>
        </listOfProducts>
        <kineticLaw>
          <math xmlns="http://www.w3.org/1998/Math/MathML">
            <apply>
              <times/>
              <ci> kass_reav </ci>
              <ci> AH6 </ci>
            </apply>
          </math>
        </kineticLaw>
      </reaction>
      <reaction id="reaw6" name="reaw6" reversible="false">
        <listOfReactants>
          <speciesReference species="AG6"/>
          <speciesReference species="AH6"/>
        </listOfReactants>
        <listOfProducts>
          <speciesReference species="AI6"/>
        </listOfProducts>
        <kineticLaw>
          <math xmlns="http://www.w3.org/1998/Math/MathML">
            <apply>
              <times/>
              <ci> kass_reaw </ci>
              <ci> AG6 </ci>
              <ci> AH6 </ci>
            </apply>
          </math>
        </kineticLaw>
      </reaction>
      <reaction id="reax6" name="reax6" reversible="false">
        <listOfReactants>
          <speciesReference species="AI6"/>
        </listOfReactants>
        <listOfProducts>
          <speciesReference species="C6"/>
          <speciesReference species="AF6"/>
          <speciesReference species="AH6"/>
          <speciesReference species="AN"/>
        </listOfProducts>
        <kineticLaw>
          <math xmlns="http://www.w3.org/1998/Math/MathML">
            <apply>
              <times/>
              <ci> kass_reax </ci>
              <ci> AI6 </ci>
            </apply>
          </math>
        </kineticLaw>
      </reaction>
      <reaction id="reay6" name="reay6" reversible="false">
        <listOfReactants>
          <speciesReference species="AI6"/>
        </listOfReactants>
        <listOfProducts>
          <speciesReference species="C6"/>
          <speciesReference species="AF6"/>
          <speciesReference species="AH6"/>
          <speciesReference species="AP"/>
        </listOfProducts>
        <kineticLaw>
          <math xmlns="http://www.w3.org/1998/Math/MathML">
            <apply>
              <times/>
              <ci> kass_reay </ci>
              <ci> AI6 </ci>
            </apply>
          </math>
        </kineticLaw>
      </reaction>
      <reaction id="reMRNg6" name="reMRNg6" reversible="false">
        <listOfReactants>
          <speciesReference species="T6"/>
          <speciesReference species="U6"/>
        </listOfReactants>
        <listOfProducts>
          <speciesReference species="V6"/>
        </listOfProducts>
        <listOfModifiers>
          <modifierSpeciesReference species="AG6"/>
        </listOfModifiers>
        <kineticLaw>
          <math xmlns="http://www.w3.org/1998/Math/MathML">
            <apply>
              <times/>
              <ci> AG6 </ci>
              <ci> kMRN </ci>
              <ci> T6 </ci>
              <ci> U6 </ci>
            </apply>
          </math>
        </kineticLaw>
      </reaction>
      <reaction id="reaz6" name="reaz6" reversible="false">
        <listOfReactants>
          <speciesReference species="AE"/>
        </listOfReactants>
        <listOfProducts>
          <speciesReference species="AF6"/>
        </listOfProducts>
        <listOfModifiers>
          <modifierSpeciesReference species="O6"/>
        </listOfModifiers>
        <kineticLaw>
          <math xmlns="http://www.w3.org/1998/Math/MathML">
            <apply>
              <times/>
              <ci> O6 </ci>
              <ci> kass_reaz </ci>
              <ci> AE </ci>
            </apply>
          </math>
        </kineticLaw>
      </reaction>
      <reaction id="reba6" name="reba6" reversible="false">
        <listOfReactants>
          <speciesReference species="O6"/>
          <speciesReference species="AF6"/>
        </listOfReactants>
        <listOfProducts>
          <speciesReference species="AJ6"/>
        </listOfProducts>
        <kineticLaw>
          <math xmlns="http://www.w3.org/1998/Math/MathML">
            <apply>
              <times/>
              <ci> kass_reba </ci>
              <ci> O6 </ci>
              <ci> AF6 </ci>
            </apply>
          </math>
        </kineticLaw>
      </reaction>
      <reaction id="rebb6" name="rebb6" reversible="false">
        <listOfReactants>
          <speciesReference species="AJ6"/>
        </listOfReactants>
        <listOfProducts>
          <speciesReference species="O6"/>
          <speciesReference species="AF6"/>
        </listOfProducts>
        <kineticLaw>
          <math xmlns="http://www.w3.org/1998/Math/MathML">
            <apply>
              <times/>
              <ci> kass_rebb </ci>
              <ci> AJ6 </ci>
            </apply>
          </math>
        </kineticLaw>
      </reaction>
      <reaction id="rebc6" name="rebc6" reversible="false">
        <listOfReactants>
          <speciesReference species="uAH"/>
        </listOfReactants>
        <listOfProducts>
          <speciesReference species="AH6"/>
        </listOfProducts>
        <listOfModifiers>
          <modifierSpeciesReference species="AJ6"/>
        </listOfModifiers>
        <kineticLaw>
          <math xmlns="http://www.w3.org/1998/Math/MathML">
            <apply>
              <times/>
              <ci> AJ6 </ci>
              <ci> kass_rebc </ci>
              <ci> uAH </ci>
            </apply>
          </math>
        </kineticLaw>
      </reaction>
      <reaction id="rebd6" name="rebd6" reversible="false">
        <listOfReactants>
          <speciesReference species="AJ6"/>
          <speciesReference species="AH6"/>
        </listOfReactants>
        <listOfProducts>
          <speciesReference species="AK6"/>
        </listOfProducts>
        <kineticLaw>
          <math xmlns="http://www.w3.org/1998/Math/MathML">
            <apply>
              <times/>
              <ci> kass_rebd </ci>
              <ci> AJ6 </ci>
              <ci> AH6 </ci>
            </apply>
          </math>
        </kineticLaw>
      </reaction>
      <reaction id="rebe6" name="rebe6" reversible="false">
        <listOfReactants>
          <speciesReference species="AK6"/>
        </listOfReactants>
        <listOfProducts>
          <speciesReference species="C6"/>
          <speciesReference species="AF6"/>
          <speciesReference species="AH6"/>
          <speciesReference species="AO"/>
        </listOfProducts>
        <kineticLaw>
          <math xmlns="http://www.w3.org/1998/Math/MathML">
            <apply>
              <times/>
              <ci> kass_rebe </ci>
              <ci> AK6 </ci>
            </apply>
          </math>
        </kineticLaw>
      </reaction>
      <reaction id="rebf6" name="rebf6" reversible="false">
        <listOfReactants>
          <speciesReference species="AK6"/>
        </listOfReactants>
        <listOfProducts>
          <speciesReference species="C6"/>
          <speciesReference species="AF6"/>
          <speciesReference species="AH6"/>
          <speciesReference species="AQ"/>
        </listOfProducts>
        <kineticLaw>
          <math xmlns="http://www.w3.org/1998/Math/MathML">
            <apply>
              <times/>
              <ci> kass_rebf </ci>
              <ci> AK6 </ci>
            </apply>
          </math>
        </kineticLaw>
      </reaction>
      <reaction id="reMRNh6" name="reMRNh6" reversible="false">
        <listOfReactants>
          <speciesReference species="T6"/>
          <speciesReference species="U6"/>
        </listOfReactants>
        <listOfProducts>
          <speciesReference species="V6"/>
        </listOfProducts>
        <listOfModifiers>
          <modifierSpeciesReference species="AJ6"/>
        </listOfModifiers>
        <kineticLaw>
          <math xmlns="http://www.w3.org/1998/Math/MathML">
            <apply>
              <times/>
              <ci> AJ6 </ci>
              <ci> kMRN </ci>
              <ci> T6 </ci>
              <ci> U6 </ci>
            </apply>
          </math>
        </kineticLaw>
      </reaction>
      <reaction id="reMRNi6" name="reMRNi6" reversible="false">
        <listOfReactants>
          <speciesReference species="T6"/>
          <speciesReference species="U6"/>
        </listOfReactants>
        <listOfProducts>
          <speciesReference species="V6"/>
        </listOfProducts>
        <listOfModifiers>
          <modifierSpeciesReference species="K6"/>
        </listOfModifiers>
        <kineticLaw>
          <math xmlns="http://www.w3.org/1998/Math/MathML">
            <apply>
              <times/>
              <ci> K6 </ci>
              <ci> kMRN </ci>
              <ci> T6 </ci>
              <ci> U6 </ci>
            </apply>
          </math>
        </kineticLaw>
      </reaction>
      <reaction id="reMRNj6" name="reMRNj6" reversible="false">
        <listOfReactants>
          <speciesReference species="T6"/>
          <speciesReference species="U6"/>
        </listOfReactants>
        <listOfProducts>
          <speciesReference species="V6"/>
        </listOfProducts>
        <listOfModifiers>
          <modifierSpeciesReference species="L6"/>
        </listOfModifiers>
        <kineticLaw>
          <math xmlns="http://www.w3.org/1998/Math/MathML">
            <apply>
              <times/>
              <ci> L6 </ci>
              <ci> kMRN </ci>
              <ci> T6 </ci>
              <ci> U6 </ci>
            </apply>
          </math>
        </kineticLaw>
      </reaction>
      <reaction id="reMRNk6" name="reMRNk6" reversible="false">
        <listOfReactants>
          <speciesReference species="T6"/>
          <speciesReference species="U6"/>
        </listOfReactants>
        <listOfProducts>
          <speciesReference species="V6"/>
        </listOfProducts>
        <listOfModifiers>
          <modifierSpeciesReference species="N6"/>
        </listOfModifiers>
        <kineticLaw>
          <math xmlns="http://www.w3.org/1998/Math/MathML">
            <apply>
              <times/>
              <ci> N6 </ci>
              <ci> kMRN </ci>
              <ci> T6 </ci>
              <ci> U6 </ci>
            </apply>
          </math>
        </kineticLaw>
      </reaction>
      <reaction id="reMRNl6" name="reMRNl6" reversible="false">
        <listOfReactants>
          <speciesReference species="T6"/>
          <speciesReference species="U6"/>
        </listOfReactants>
        <listOfProducts>
          <speciesReference species="V6"/>
        </listOfProducts>
        <listOfModifiers>
          <modifierSpeciesReference species="Q6"/>
        </listOfModifiers>
        <kineticLaw>
          <math xmlns="http://www.w3.org/1998/Math/MathML">
            <apply>
              <times/>
              <ci> Q6 </ci>
              <ci> kMRN </ci>
              <ci> T6 </ci>
              <ci> U6 </ci>
            </apply>
          </math>
        </kineticLaw>
      </reaction>
      <reaction id="reMRNm6" name="reMRNm6" reversible="false">
        <listOfReactants>
          <speciesReference species="T6"/>
          <speciesReference species="U6"/>
        </listOfReactants>
        <listOfProducts>
          <speciesReference species="V6"/>
        </listOfProducts>
        <listOfModifiers>
          <modifierSpeciesReference species="R6"/>
        </listOfModifiers>
        <kineticLaw>
          <math xmlns="http://www.w3.org/1998/Math/MathML">
            <apply>
              <times/>
              <ci> R6 </ci>
              <ci> kMRN </ci>
              <ci> T6 </ci>
              <ci> U6 </ci>
            </apply>
          </math>
        </kineticLaw>
      </reaction>
      <reaction id="reMRNn6" name="reMRNn6" reversible="false">
        <listOfReactants>
          <speciesReference species="T6"/>
          <speciesReference species="U6"/>
        </listOfReactants>
        <listOfProducts>
          <speciesReference species="V6"/>
        </listOfProducts>
        <listOfModifiers>
          <modifierSpeciesReference species="S6"/>
        </listOfModifiers>
        <kineticLaw>
          <math xmlns="http://www.w3.org/1998/Math/MathML">
            <apply>
              <times/>
              <ci> S6 </ci>
              <ci> kMRN </ci>
              <ci> T6 </ci>
              <ci> U6 </ci>
            </apply>
          </math>
        </kineticLaw>
      </reaction>
      <reaction id="reMRNo6" name="reMRNo6" reversible="false">
        <listOfReactants>
          <speciesReference species="T6"/>
          <speciesReference species="U6"/>
        </listOfReactants>
        <listOfProducts>
          <speciesReference species="V6"/>
        </listOfProducts>
        <listOfModifiers>
          <modifierSpeciesReference species="AI6"/>
        </listOfModifiers>
        <kineticLaw>
          <math xmlns="http://www.w3.org/1998/Math/MathML">
            <apply>
              <times/>
              <ci> AI6 </ci>
              <ci> kMRN </ci>
              <ci> T6 </ci>
              <ci> U6 </ci>
            </apply>
          </math>
        </kineticLaw>
      </reaction>
      <reaction id="reMRNp6" name="reMRNp6" reversible="false">
        <listOfReactants>
          <speciesReference species="T6"/>
          <speciesReference species="U6"/>
        </listOfReactants>
        <listOfProducts>
          <speciesReference species="V6"/>
        </listOfProducts>
        <listOfModifiers>
          <modifierSpeciesReference species="AK6"/>
        </listOfModifiers>
        <kineticLaw>
          <math xmlns="http://www.w3.org/1998/Math/MathML">
            <apply>
              <times/>
              <ci> AK6 </ci>
              <ci> kMRN </ci>
              <ci> T6 </ci>
              <ci> U6 </ci>
            </apply>
          </math>
        </kineticLaw>
      </reaction>
      <reaction id="red7" name="red7" reversible="false">
        <listOfReactants>
          <speciesReference species="F"/>
        </listOfReactants>
        <listOfProducts>
          <speciesReference species="G7"/>
        </listOfProducts>
        <listOfModifiers>
          <modifierSpeciesReference species="D7"/>
        </listOfModifiers>
        <kineticLaw>
          <math xmlns="http://www.w3.org/1998/Math/MathML">
            <apply>
              <times/>
              <ci> D7 </ci>
              <ci> kass_red </ci>
              <ci> F </ci>
            </apply>
          </math>
        </kineticLaw>
      </reaction>
      <reaction id="ree7" name="ree7" reversible="false">
        <listOfReactants>
          <speciesReference species="G7"/>
        </listOfReactants>
        <listOfProducts>
          <speciesReference species="F"/>
        </listOfProducts>
        <kineticLaw>
          <math xmlns="http://www.w3.org/1998/Math/MathML">
            <apply>
              <times/>
              <ci> kass_ree </ci>
              <ci> G7 </ci>
            </apply>
          </math>
        </kineticLaw>
      </reaction>
      <reaction id="ref7" name="ref7" reversible="false">
        <listOfReactants>
          <speciesReference species="D7"/>
          <speciesReference species="G7"/>
        </listOfReactants>
        <listOfProducts>
          <speciesReference species="H7"/>
        </listOfProducts>
        <kineticLaw>
          <math xmlns="http://www.w3.org/1998/Math/MathML">
            <apply>
              <times/>
              <ci> kass_ref </ci>
              <ci> D7 </ci>
              <ci> G7 </ci>
            </apply>
          </math>
        </kineticLaw>
      </reaction>
      <reaction id="reg7" name="reg7" reversible="false">
        <listOfReactants>
          <speciesReference species="H7"/>
        </listOfReactants>
        <listOfProducts>
          <speciesReference species="D7"/>
          <speciesReference species="G7"/>
        </listOfProducts>
        <kineticLaw>
          <math xmlns="http://www.w3.org/1998/Math/MathML">
            <apply>
              <times/>
              <ci> kass_reg </ci>
              <ci> H7 </ci>
            </apply>
          </math>
        </kineticLaw>
      </reaction>
      <reaction id="reh7" name="reh7" reversible="false">
        <listOfReactants>
          <speciesReference species="I"/>
        </listOfReactants>
        <listOfProducts>
          <speciesReference species="J7"/>
        </listOfProducts>
        <listOfModifiers>
          <modifierSpeciesReference species="D7"/>
        </listOfModifiers>
        <kineticLaw>
          <math xmlns="http://www.w3.org/1998/Math/MathML">
            <apply>
              <times/>
              <ci> D7 </ci>
              <ci> kass_reh </ci>
              <ci> I </ci>
            </apply>
          </math>
        </kineticLaw>
      </reaction>
      <reaction id="rei7" name="rei7" reversible="false">
        <listOfReactants>
          <speciesReference species="J7"/>
        </listOfReactants>
        <listOfProducts>
          <speciesReference species="I"/>
        </listOfProducts>
        <kineticLaw>
          <math xmlns="http://www.w3.org/1998/Math/MathML">
            <apply>
              <times/>
              <ci> kass_rei </ci>
              <ci> J7 </ci>
            </apply>
          </math>
        </kineticLaw>
      </reaction>
      <reaction id="rej7" name="rej7" reversible="false">
        <listOfReactants>
          <speciesReference species="H7"/>
          <speciesReference species="J7"/>
        </listOfReactants>
        <listOfProducts>
          <speciesReference species="K7"/>
        </listOfProducts>
        <kineticLaw>
          <math xmlns="http://www.w3.org/1998/Math/MathML">
            <apply>
              <times/>
              <ci> kass_rej </ci>
              <ci> H7 </ci>
              <ci> J7 </ci>
            </apply>
          </math>
        </kineticLaw>
      </reaction>
      <reaction id="reDNAPKa7" name="reDNAPKa7" reversible="false">
        <listOfReactants>
          <speciesReference species="K7"/>
        </listOfReactants>
        <listOfProducts>
          <speciesReference species="D7"/>
          <speciesReference species="G7"/>
          <speciesReference species="J7"/>
        </listOfProducts>
        <kineticLaw>
          <math xmlns="http://www.w3.org/1998/Math/MathML">
            <apply>
              <times/>
              <ci> kdiss_DNAPK </ci>
              <ci> K7 </ci>
            </apply>
          </math>
        </kineticLaw>
      </reaction>
      <reaction id="rek7" name="rek7" reversible="false">
        <listOfReactants>
          <speciesReference species="K7"/>
        </listOfReactants>
        <listOfProducts>
          <speciesReference species="L7"/>
        </listOfProducts>
        <kineticLaw>
          <math xmlns="http://www.w3.org/1998/Math/MathML">
            <apply>
              <times/>
              <ci> kass_rek </ci>
              <ci> K7 </ci>
            </apply>
          </math>
        </kineticLaw>
      </reaction>
      <reaction id="reDNAPKb7" name="reDNAPKb7" reversible="false">
        <listOfReactants>
          <speciesReference species="L7"/>
        </listOfReactants>
        <listOfProducts>
          <speciesReference species="D7"/>
          <speciesReference species="G7"/>
          <speciesReference species="J7"/>
        </listOfProducts>
        <kineticLaw>
          <math xmlns="http://www.w3.org/1998/Math/MathML">
            <apply>
              <times/>
              <ci> kdiss_DNAPK </ci>
              <ci> L7 </ci>
            </apply>
          </math>
        </kineticLaw>
      </reaction>
      <reaction id="rel7" name="rel7" reversible="false">
        <listOfReactants>
          <speciesReference species="uM"/>
        </listOfReactants>
        <listOfProducts>
          <speciesReference species="M7"/>
        </listOfProducts>
        <listOfModifiers>
          <modifierSpeciesReference species="L7"/>
        </listOfModifiers>
        <kineticLaw>
          <math xmlns="http://www.w3.org/1998/Math/MathML">
            <apply>
              <times/>
              <ci> L7 </ci>
              <ci> kass_rel </ci>
              <ci> uM </ci>
            </apply>
          </math>
        </kineticLaw>
      </reaction>
      <reaction id="rem7" name="rem7" reversible="false">
        <listOfReactants>
          <speciesReference species="M7"/>
        </listOfReactants>
        <listOfProducts>
          <speciesReference species="uM"/>
        </listOfProducts>
        <kineticLaw>
          <math xmlns="http://www.w3.org/1998/Math/MathML">
            <apply>
              <times/>
              <ci> kass_rem </ci>
              <ci> M7 </ci>
            </apply>
          </math>
        </kineticLaw>
      </reaction>
      <reaction id="ren7" name="ren7" reversible="false">
        <listOfReactants>
          <speciesReference species="L7"/>
          <speciesReference species="M7"/>
        </listOfReactants>
        <listOfProducts>
          <speciesReference species="N7"/>
        </listOfProducts>
        <kineticLaw>
          <math xmlns="http://www.w3.org/1998/Math/MathML">
            <apply>
              <times/>
              <ci> kass_ren </ci>
              <ci> L7 </ci>
              <ci> M7 </ci>
            </apply>
          </math>
        </kineticLaw>
      </reaction>
      <reaction id="reo7" name="reo7" reversible="false">
        <listOfReactants>
          <speciesReference species="N7"/>
        </listOfReactants>
        <listOfProducts>
          <speciesReference species="C7"/>
          <speciesReference species="G7"/>
          <speciesReference species="J7"/>
          <speciesReference species="M7"/>
          <speciesReference species="AL"/>
        </listOfProducts>
        <kineticLaw>
          <math xmlns="http://www.w3.org/1998/Math/MathML">
            <apply>
              <times/>
              <ci> kass_reo </ci>
              <ci> N7 </ci>
            </apply>
          </math>
        </kineticLaw>
      </reaction>
      <reaction id="rep7" name="rep7" reversible="false">
        <listOfReactants>
          <speciesReference species="B"/>
          <speciesReference species="C7"/>
        </listOfReactants>
        <listOfProducts>
          <speciesReference species="O7"/>
        </listOfProducts>
        <kineticLaw>
          <math xmlns="http://www.w3.org/1998/Math/MathML">
            <apply>
              <times/>
              <ci> kass_rep </ci>
              <ci> B </ci>
              <ci> C7 </ci>
            </apply>
          </math>
        </kineticLaw>
      </reaction>
      <reaction id="req7" name="req7" reversible="false">
        <listOfReactants>
          <speciesReference species="F"/>
        </listOfReactants>
        <listOfProducts>
          <speciesReference species="G7"/>
        </listOfProducts>
        <listOfModifiers>
          <modifierSpeciesReference species="O7"/>
        </listOfModifiers>
        <kineticLaw>
          <math xmlns="http://www.w3.org/1998/Math/MathML">
            <apply>
              <times/>
              <ci> O7 </ci>
              <ci> kass_req </ci>
              <ci> F </ci>
            </apply>
          </math>
        </kineticLaw>
      </reaction>
      <reaction id="rer7" name="rer7" reversible="false">
        <listOfReactants>
          <speciesReference species="O7"/>
          <speciesReference species="G7"/>
        </listOfReactants>
        <listOfProducts>
          <speciesReference species="P7"/>
        </listOfProducts>
        <kineticLaw>
          <math xmlns="http://www.w3.org/1998/Math/MathML">
            <apply>
              <times/>
              <ci> kass_rer </ci>
              <ci> O7 </ci>
              <ci> G7 </ci>
            </apply>
          </math>
        </kineticLaw>
      </reaction>
      <reaction id="res7" name="res7" reversible="false">
        <listOfReactants>
          <speciesReference species="P7"/>
        </listOfReactants>
        <listOfProducts>
          <speciesReference species="O7"/>
          <speciesReference species="G7"/>
        </listOfProducts>
        <kineticLaw>
          <math xmlns="http://www.w3.org/1998/Math/MathML">
            <apply>
              <times/>
              <ci> kass_res </ci>
              <ci> P7 </ci>
            </apply>
          </math>
        </kineticLaw>
      </reaction>
      <reaction id="ret7" name="ret7" reversible="false">
        <listOfReactants>
          <speciesReference species="I"/>
        </listOfReactants>
        <listOfProducts>
          <speciesReference species="J7"/>
        </listOfProducts>
        <listOfModifiers>
          <modifierSpeciesReference species="O7"/>
        </listOfModifiers>
        <kineticLaw>
          <math xmlns="http://www.w3.org/1998/Math/MathML">
            <apply>
              <times/>
              <ci> O7 </ci>
              <ci> kass_ret </ci>
              <ci> I </ci>
            </apply>
          </math>
        </kineticLaw>
      </reaction>
      <reaction id="reu7" name="reu7" reversible="false">
        <listOfReactants>
          <speciesReference species="P7"/>
          <speciesReference species="J7"/>
        </listOfReactants>
        <listOfProducts>
          <speciesReference species="Q7"/>
        </listOfProducts>
        <kineticLaw>
          <math xmlns="http://www.w3.org/1998/Math/MathML">
            <apply>
              <times/>
              <ci> kass_reu </ci>
              <ci> P7 </ci>
              <ci> J7 </ci>
            </apply>
          </math>
        </kineticLaw>
      </reaction>
      <reaction id="reDNAPKc7" name="reDNAPKc7" reversible="false">
        <listOfReactants>
          <speciesReference species="Q7"/>
        </listOfReactants>
        <listOfProducts>
          <speciesReference species="O7"/>
          <speciesReference species="G7"/>
          <speciesReference species="J7"/>
        </listOfProducts>
        <kineticLaw>
          <math xmlns="http://www.w3.org/1998/Math/MathML">
            <apply>
              <times/>
              <ci> kdiss_DNAPK </ci>
              <ci> Q7 </ci>
            </apply>
          </math>
        </kineticLaw>
      </reaction>
      <reaction id="rev7" name="rev7" reversible="false">
        <listOfReactants>
          <speciesReference species="Q7"/>
        </listOfReactants>
        <listOfProducts>
          <speciesReference species="R7"/>
        </listOfProducts>
        <kineticLaw>
          <math xmlns="http://www.w3.org/1998/Math/MathML">
            <apply>
              <times/>
              <ci> kass_rev </ci>
              <ci> Q7 </ci>
            </apply>
          </math>
        </kineticLaw>
      </reaction>
      <reaction id="reDNAPKd7" name="reDNAPKd7" reversible="false">
        <listOfReactants>
          <speciesReference species="R7"/>
        </listOfReactants>
        <listOfProducts>
          <speciesReference species="O7"/>
          <speciesReference species="G7"/>
          <speciesReference species="J7"/>
        </listOfProducts>
        <kineticLaw>
          <math xmlns="http://www.w3.org/1998/Math/MathML">
            <apply>
              <times/>
              <ci> kdiss_DNAPK </ci>
              <ci> R7 </ci>
            </apply>
          </math>
        </kineticLaw>
      </reaction>
      <reaction id="rew7" name="rew7" reversible="false">
        <listOfReactants>
          <speciesReference species="uM"/>
        </listOfReactants>
        <listOfProducts>
          <speciesReference species="M7"/>
        </listOfProducts>
        <listOfModifiers>
          <modifierSpeciesReference species="R7"/>
        </listOfModifiers>
        <kineticLaw>
          <math xmlns="http://www.w3.org/1998/Math/MathML">
            <apply>
              <times/>
              <ci> R7 </ci>
              <ci> kass_rew </ci>
              <ci> uM </ci>
            </apply>
          </math>
        </kineticLaw>
      </reaction>
      <reaction id="rex7" name="rex7" reversible="false">
        <listOfReactants>
          <speciesReference species="R7"/>
          <speciesReference species="M7"/>
        </listOfReactants>
        <listOfProducts>
          <speciesReference species="S7"/>
        </listOfProducts>
        <kineticLaw>
          <math xmlns="http://www.w3.org/1998/Math/MathML">
            <apply>
              <times/>
              <ci> kass_rex </ci>
              <ci> R7 </ci>
              <ci> M7 </ci>
            </apply>
          </math>
        </kineticLaw>
      </reaction>
      <reaction id="rey7" name="rey7" reversible="false">
        <listOfReactants>
          <speciesReference species="S7"/>
        </listOfReactants>
        <listOfProducts>
          <speciesReference species="C7"/>
          <speciesReference species="G7"/>
          <speciesReference species="J7"/>
          <speciesReference species="M7"/>
          <speciesReference species="AM"/>
        </listOfProducts>
        <kineticLaw>
          <math xmlns="http://www.w3.org/1998/Math/MathML">
            <apply>
              <times/>
              <ci> kass_rey </ci>
              <ci> S7 </ci>
            </apply>
          </math>
        </kineticLaw>
      </reaction>
      <reaction id="reMRNa7" name="reMRNa7" reversible="false">
        <listOfReactants>
          <speciesReference species="T7"/>
          <speciesReference species="U7"/>
        </listOfReactants>
        <listOfProducts>
          <speciesReference species="V7"/>
        </listOfProducts>
        <listOfModifiers>
          <modifierSpeciesReference species="D7"/>
        </listOfModifiers>
        <kineticLaw>
          <math xmlns="http://www.w3.org/1998/Math/MathML">
            <apply>
              <times/>
              <ci> D7 </ci>
              <ci> kMRN </ci>
              <ci> T7 </ci>
              <ci> U7 </ci>
            </apply>
          </math>
        </kineticLaw>
      </reaction>
      <reaction id="reMRNb7" name="reMRNb7" reversible="false">
        <listOfReactants>
          <speciesReference species="T7"/>
          <speciesReference species="U7"/>
        </listOfReactants>
        <listOfProducts>
          <speciesReference species="V7"/>
        </listOfProducts>
        <listOfModifiers>
          <modifierSpeciesReference species="H7"/>
        </listOfModifiers>
        <kineticLaw>
          <math xmlns="http://www.w3.org/1998/Math/MathML">
            <apply>
              <times/>
              <ci> H7 </ci>
              <ci> kMRN </ci>
              <ci> T7 </ci>
              <ci> U7 </ci>
            </apply>
          </math>
        </kineticLaw>
      </reaction>
      <reaction id="reMRNc7" name="reMRNc7" reversible="false">
        <listOfReactants>
          <speciesReference species="T7"/>
          <speciesReference species="U7"/>
        </listOfReactants>
        <listOfProducts>
          <speciesReference species="V7"/>

        </listOfProducts>
        <listOfModifiers>
          <modifierSpeciesReference species="O7"/>
        </listOfModifiers>
        <kineticLaw>
          <math xmlns="http://www.w3.org/1998/Math/MathML">
            <apply>
              <times/>
              <ci> O7 </ci>
              <ci> kMRN </ci>
              <ci> T7 </ci>
              <ci> U7 </ci>
            </apply>
          </math>
        </kineticLaw>
      </reaction>
      <reaction id="reMRNd7" name="reMRNd7" reversible="false">
        <listOfReactants>
          <speciesReference species="T7"/>
          <speciesReference species="U7"/>
        </listOfReactants>
        <listOfProducts>
          <speciesReference species="V7"/>
        </listOfProducts>
        <listOfModifiers>
          <modifierSpeciesReference species="P7"/>
        </listOfModifiers>
        <kineticLaw>
          <math xmlns="http://www.w3.org/1998/Math/MathML">
            <apply>
              <times/>
              <ci> P7 </ci>
              <ci> kMRN </ci>
              <ci> T7 </ci>
              <ci> U7 </ci>
            </apply>
          </math>
        </kineticLaw>
      </reaction>
      <reaction id="rez7" name="rez7" reversible="false">
        <listOfReactants>
          <speciesReference species="W7"/>
        </listOfReactants>
        <listOfProducts>
          <speciesReference species="X7"/>
        </listOfProducts>
        <listOfModifiers>
          <modifierSpeciesReference species="V7"/>
        </listOfModifiers>
        <kineticLaw>
          <math xmlns="http://www.w3.org/1998/Math/MathML">
            <apply>
              <times/>
              <ci> V7 </ci>
              <ci> kass_rez </ci>
              <ci> W7 </ci>
            </apply>
          </math>
        </kineticLaw>
      </reaction>
      <reaction id="reaa7" name="reaa7" reversible="false">
        <listOfReactants>
          <speciesReference species="W7"/>
        </listOfReactants>
        <listOfProducts>
          <speciesReference species="X7"/>
        </listOfProducts>
        <listOfModifiers>
          <modifierSpeciesReference species="L7"/>
        </listOfModifiers>
        <kineticLaw>
          <math xmlns="http://www.w3.org/1998/Math/MathML">
            <apply>
              <times/>
              <ci> L7 </ci>
              <ci> kass_reaa </ci>
              <ci> W7 </ci>
            </apply>
          </math>
        </kineticLaw>
      </reaction>
      <reaction id="reab7" name="reab7" reversible="false">
        <listOfReactants>
          <speciesReference species="W7"/>
        </listOfReactants>
        <listOfProducts>
          <speciesReference species="X7"/>
        </listOfProducts>
        <listOfModifiers>
          <modifierSpeciesReference species="R7"/>
        </listOfModifiers>
        <kineticLaw>
          <math xmlns="http://www.w3.org/1998/Math/MathML">
            <apply>
              <times/>
              <ci> R7 </ci>
              <ci> kass_reab </ci>
              <ci> W7 </ci>
            </apply>
          </math>
        </kineticLaw>
      </reaction>
      <reaction id="reac7" name="reac7" reversible="false">
        <listOfReactants>
          <speciesReference species="X7"/>
        </listOfReactants>
        <listOfProducts>
          <speciesReference species="Y7"/>
        </listOfProducts>
        <kineticLaw>
          <math xmlns="http://www.w3.org/1998/Math/MathML">
            <apply>
              <times/>
              <ci> kass_reac </ci>
              <ci> X7 </ci>
            </apply>
          </math>
        </kineticLaw>
      </reaction>
      <reaction id="read7" name="read7" reversible="false">
        <listOfReactants>
          <speciesReference species="Y7"/>
        </listOfReactants>
        <listOfProducts>
          <speciesReference species="W7"/>
        </listOfProducts>
        <kineticLaw>
          <math xmlns="http://www.w3.org/1998/Math/MathML">
            <apply>
              <times/>
              <ci> kass_read </ci>
              <ci> Y7 </ci>
            </apply>
          </math>
        </kineticLaw>
      </reaction>
      <reaction id="reae7" name="reae7" reversible="false">
        <listOfReactants>
          <speciesReference species="Y7"/>
          <speciesReference species="V7"/>
        </listOfReactants>
        <listOfProducts>
          <speciesReference species="Z7"/>
        </listOfProducts>
        <kineticLaw>
          <math xmlns="http://www.w3.org/1998/Math/MathML">
            <apply>
              <times/>
              <ci> kass_reae </ci>
              <ci> Y7 </ci>
              <ci> V7 </ci>
            </apply>
          </math>
        </kineticLaw>
      </reaction>
      <reaction id="reaf7" name="reaf7" reversible="false">
        <listOfReactants>
          <speciesReference species="Z7"/>
        </listOfReactants>
        <listOfProducts>
          <speciesReference species="W7"/>
          <speciesReference species="T7"/>
          <speciesReference species="U7"/>
        </listOfProducts>
        <kineticLaw>
          <math xmlns="http://www.w3.org/1998/Math/MathML">
            <apply>
              <times/>
              <ci> kass_reaf </ci>
              <ci> Z7 </ci>
            </apply>
          </math>
        </kineticLaw>
      </reaction>
      <reaction id="reaq7" name="reaq7" reversible="false">
        <listOfReactants>
          <speciesReference species="AE"/>
        </listOfReactants>
        <listOfProducts>
          <speciesReference species="AF7"/>
        </listOfProducts>
        <listOfModifiers>
          <modifierSpeciesReference species="D7"/>
        </listOfModifiers>
        <kineticLaw>
          <math xmlns="http://www.w3.org/1998/Math/MathML">
            <apply>
              <times/>
              <ci> D7 </ci>
              <ci> kass_reaq </ci>
              <ci> AE </ci>
            </apply>
          </math>
        </kineticLaw>
      </reaction>
      <reaction id="rear7" name="rear7" reversible="false">
        <listOfReactants>
          <speciesReference species="AF7"/>
        </listOfReactants>
        <listOfProducts>
          <speciesReference species="AE"/>
        </listOfProducts>
        <kineticLaw>
          <math xmlns="http://www.w3.org/1998/Math/MathML">
            <apply>
              <times/>
              <ci> kass_rear </ci>
              <ci> AF7 </ci>
            </apply>
          </math>
        </kineticLaw>
      </reaction>
      <reaction id="reas7" name="reas7" reversible="false">
        <listOfReactants>
          <speciesReference species="D7"/>
          <speciesReference species="AF7"/>
        </listOfReactants>
        <listOfProducts>
          <speciesReference species="AG7"/>
        </listOfProducts>
        <kineticLaw>
          <math xmlns="http://www.w3.org/1998/Math/MathML">
            <apply>
              <times/>
              <ci> kass_reas </ci>
              <ci> D7 </ci>
              <ci> AF7 </ci>
            </apply>
          </math>
        </kineticLaw>
      </reaction>
      <reaction id="reat7" name="reat7" reversible="false">
        <listOfReactants>
          <speciesReference species="AG7"/>
        </listOfReactants>
        <listOfProducts>
          <speciesReference species="D7"/>
          <speciesReference species="AF7"/>
        </listOfProducts>
        <kineticLaw>
          <math xmlns="http://www.w3.org/1998/Math/MathML">
            <apply>
              <times/>
              <ci> kass_reat </ci>
              <ci> AG7 </ci>
            </apply>
          </math>
        </kineticLaw>
      </reaction>
      <reaction id="reau7" name="reau7" reversible="false">
        <listOfReactants>
          <speciesReference species="uAH"/>
        </listOfReactants>
        <listOfProducts>
          <speciesReference species="AH7"/>
        </listOfProducts>
        <listOfModifiers>
          <modifierSpeciesReference species="AG7"/>
        </listOfModifiers>
        <kineticLaw>
          <math xmlns="http://www.w3.org/1998/Math/MathML">
            <apply>
              <times/>
              <ci> AG7 </ci>
              <ci> kass_reau </ci>
              <ci> uAH </ci>
            </apply>
          </math>
        </kineticLaw>
      </reaction>
      <reaction id="reav7" name="reav7" reversible="false">
        <listOfReactants>
          <speciesReference species="AH7"/>
        </listOfReactants>
        <listOfProducts>
          <speciesReference species="uAH"/>
        </listOfProducts>
        <kineticLaw>
          <math xmlns="http://www.w3.org/1998/Math/MathML">
            <apply>
              <times/>
              <ci> kass_reav </ci>
              <ci> AH7 </ci>
            </apply>
          </math>
        </kineticLaw>
      </reaction>
      <reaction id="reaw7" name="reaw7" reversible="false">
        <listOfReactants>
          <speciesReference species="AG7"/>
          <speciesReference species="AH7"/>
        </listOfReactants>
        <listOfProducts>
          <speciesReference species="AI7"/>
        </listOfProducts>
        <kineticLaw>
          <math xmlns="http://www.w3.org/1998/Math/MathML">
            <apply>
              <times/>
              <ci> kass_reaw </ci>
              <ci> AG7 </ci>
              <ci> AH7 </ci>
            </apply>
          </math>
        </kineticLaw>
      </reaction>
      <reaction id="reax7" name="reax7" reversible="false">
        <listOfReactants>
          <speciesReference species="AI7"/>
        </listOfReactants>
        <listOfProducts>
          <speciesReference species="C7"/>
          <speciesReference species="AF7"/>
          <speciesReference species="AH7"/>
          <speciesReference species="AN"/>
        </listOfProducts>
        <kineticLaw>
          <math xmlns="http://www.w3.org/1998/Math/MathML">
            <apply>
              <times/>
              <ci> kass_reax </ci>
              <ci> AI7 </ci>
            </apply>
          </math>
        </kineticLaw>
      </reaction>
      <reaction id="reay7" name="reay7" reversible="false">
        <listOfReactants>
          <speciesReference species="AI7"/>
        </listOfReactants>
        <listOfProducts>
          <speciesReference species="C7"/>
          <speciesReference species="AF7"/>
          <speciesReference species="AH7"/>
          <speciesReference species="AP"/>
        </listOfProducts>
        <kineticLaw>
          <math xmlns="http://www.w3.org/1998/Math/MathML">
            <apply>
              <times/>
              <ci> kass_reay </ci>
              <ci> AI7 </ci>
            </apply>
          </math>
        </kineticLaw>
      </reaction>
      <reaction id="reMRNg7" name="reMRNg7" reversible="false">
        <listOfReactants>
          <speciesReference species="T7"/>
          <speciesReference species="U7"/>
        </listOfReactants>
        <listOfProducts>
          <speciesReference species="V7"/>
        </listOfProducts>
        <listOfModifiers>
          <modifierSpeciesReference species="AG7"/>
        </listOfModifiers>
        <kineticLaw>
          <math xmlns="http://www.w3.org/1998/Math/MathML">
            <apply>
              <times/>
              <ci> AG7 </ci>
              <ci> kMRN </ci>
              <ci> T7 </ci>
              <ci> U7 </ci>
            </apply>
          </math>
        </kineticLaw>
      </reaction>
      <reaction id="reaz7" name="reaz7" reversible="false">
        <listOfReactants>
          <speciesReference species="AE"/>
        </listOfReactants>
        <listOfProducts>
          <speciesReference species="AF7"/>
        </listOfProducts>
        <listOfModifiers>
          <modifierSpeciesReference species="O7"/>
        </listOfModifiers>
        <kineticLaw>
          <math xmlns="http://www.w3.org/1998/Math/MathML">
            <apply>
              <times/>
              <ci> O7 </ci>
              <ci> kass_reaz </ci>
              <ci> AE </ci>
            </apply>
          </math>
        </kineticLaw>
      </reaction>
      <reaction id="reba7" name="reba7" reversible="false">
        <listOfReactants>
          <speciesReference species="O7"/>
          <speciesReference species="AF7"/>
        </listOfReactants>
        <listOfProducts>
          <speciesReference species="AJ7"/>
        </listOfProducts>
        <kineticLaw>
          <math xmlns="http://www.w3.org/1998/Math/MathML">
            <apply>
              <times/>
              <ci> kass_reba </ci>
              <ci> O7 </ci>
              <ci> AF7 </ci>
            </apply>
          </math>
        </kineticLaw>
      </reaction>
      <reaction id="rebb7" name="rebb7" reversible="false">
        <listOfReactants>
          <speciesReference species="AJ7"/>
        </listOfReactants>
        <listOfProducts>
          <speciesReference species="O7"/>
          <speciesReference species="AF7"/>
        </listOfProducts>
        <kineticLaw>
          <math xmlns="http://www.w3.org/1998/Math/MathML">
            <apply>
              <times/>
              <ci> kass_rebb </ci>
              <ci> AJ7 </ci>
            </apply>
          </math>
        </kineticLaw>
      </reaction>
      <reaction id="rebc7" name="rebc7" reversible="false">
        <listOfReactants>
          <speciesReference species="uAH"/>
        </listOfReactants>
        <listOfProducts>
          <speciesReference species="AH7"/>
        </listOfProducts>
        <listOfModifiers>
          <modifierSpeciesReference species="AJ7"/>
        </listOfModifiers>
        <kineticLaw>
          <math xmlns="http://www.w3.org/1998/Math/MathML">
            <apply>
              <times/>
              <ci> AJ7 </ci>
              <ci> kass_rebc </ci>
              <ci> uAH </ci>
            </apply>
          </math>
        </kineticLaw>
      </reaction>
      <reaction id="rebd7" name="rebd7" reversible="false">
        <listOfReactants>
          <speciesReference species="AJ7"/>
          <speciesReference species="AH7"/>
        </listOfReactants>
        <listOfProducts>
          <speciesReference species="AK7"/>
        </listOfProducts>
        <kineticLaw>
          <math xmlns="http://www.w3.org/1998/Math/MathML">
            <apply>
              <times/>
              <ci> kass_rebd </ci>
              <ci> AJ7 </ci>
              <ci> AH7 </ci>
            </apply>
          </math>
        </kineticLaw>
      </reaction>
      <reaction id="rebe7" name="rebe7" reversible="false">
        <listOfReactants>
          <speciesReference species="AK7"/>
        </listOfReactants>
        <listOfProducts>
          <speciesReference species="C7"/>
          <speciesReference species="AF7"/>
          <speciesReference species="AH7"/>
          <speciesReference species="AO"/>
        </listOfProducts>
        <kineticLaw>
          <math xmlns="http://www.w3.org/1998/Math/MathML">
            <apply>
              <times/>
              <ci> kass_rebe </ci>
              <ci> AK7 </ci>
            </apply>
          </math>
        </kineticLaw>
      </reaction>
      <reaction id="rebf7" name="rebf7" reversible="false">
        <listOfReactants>
          <speciesReference species="AK7"/>
        </listOfReactants>
        <listOfProducts>
          <speciesReference species="C7"/>
          <speciesReference species="AF7"/>
          <speciesReference species="AH7"/>
          <speciesReference species="AQ"/>
        </listOfProducts>
        <kineticLaw>
          <math xmlns="http://www.w3.org/1998/Math/MathML">
            <apply>
              <times/>
              <ci> kass_rebf </ci>
              <ci> AK7 </ci>
            </apply>
          </math>
        </kineticLaw>
      </reaction>
      <reaction id="reMRNh7" name="reMRNh7" reversible="false">
        <listOfReactants>
          <speciesReference species="T7"/>
          <speciesReference species="U7"/>
        </listOfReactants>
        <listOfProducts>
          <speciesReference species="V7"/>
        </listOfProducts>
        <listOfModifiers>
          <modifierSpeciesReference species="AJ7"/>
        </listOfModifiers>
        <kineticLaw>
          <math xmlns="http://www.w3.org/1998/Math/MathML">
            <apply>
              <times/>
              <ci> AJ7 </ci>
              <ci> kMRN </ci>
              <ci> T7 </ci>
              <ci> U7 </ci>
            </apply>
          </math>
        </kineticLaw>
      </reaction>
      <reaction id="reMRNi7" name="reMRNi7" reversible="false">
        <listOfReactants>
          <speciesReference species="T7"/>
          <speciesReference species="U7"/>
        </listOfReactants>
        <listOfProducts>
          <speciesReference species="V7"/>
        </listOfProducts>
        <listOfModifiers>
          <modifierSpeciesReference species="K7"/>
        </listOfModifiers>
        <kineticLaw>
          <math xmlns="http://www.w3.org/1998/Math/MathML">
            <apply>
              <times/>
              <ci> K7 </ci>
              <ci> kMRN </ci>
              <ci> T7 </ci>
              <ci> U7 </ci>
            </apply>
          </math>
        </kineticLaw>
      </reaction>
      <reaction id="reMRNj7" name="reMRNj7" reversible="false">
        <listOfReactants>
          <speciesReference species="T7"/>
          <speciesReference species="U7"/>
        </listOfReactants>
        <listOfProducts>
          <speciesReference species="V7"/>
        </listOfProducts>
        <listOfModifiers>
          <modifierSpeciesReference species="L7"/>
        </listOfModifiers>
        <kineticLaw>
          <math xmlns="http://www.w3.org/1998/Math/MathML">
            <apply>
              <times/>
              <ci> L7 </ci>
              <ci> kMRN </ci>
              <ci> T7 </ci>
              <ci> U7 </ci>
            </apply>
          </math>
        </kineticLaw>
      </reaction>
      <reaction id="reMRNk7" name="reMRNk7" reversible="false">
        <listOfReactants>
          <speciesReference species="T7"/>
          <speciesReference species="U7"/>
        </listOfReactants>
        <listOfProducts>
          <speciesReference species="V7"/>
        </listOfProducts>
        <listOfModifiers>
          <modifierSpeciesReference species="N7"/>
        </listOfModifiers>
        <kineticLaw>
          <math xmlns="http://www.w3.org/1998/Math/MathML">
            <apply>
              <times/>
              <ci> N7 </ci>
              <ci> kMRN </ci>
              <ci> T7 </ci>
              <ci> U7 </ci>
            </apply>
          </math>
        </kineticLaw>
      </reaction>
      <reaction id="reMRNl7" name="reMRNl7" reversible="false">
        <listOfReactants>
          <speciesReference species="T7"/>
          <speciesReference species="U7"/>
        </listOfReactants>
        <listOfProducts>
          <speciesReference species="V7"/>
        </listOfProducts>
        <listOfModifiers>
          <modifierSpeciesReference species="Q7"/>
        </listOfModifiers>
        <kineticLaw>
          <math xmlns="http://www.w3.org/1998/Math/MathML">
            <apply>
              <times/>
              <ci> Q7 </ci>
              <ci> kMRN </ci>
              <ci> T7 </ci>
              <ci> U7 </ci>
            </apply>
          </math>
        </kineticLaw>
      </reaction>
      <reaction id="reMRNm7" name="reMRNm7" reversible="false">
        <listOfReactants>
          <speciesReference species="T7"/>
          <speciesReference species="U7"/>
        </listOfReactants>
        <listOfProducts>
          <speciesReference species="V7"/>
        </listOfProducts>
        <listOfModifiers>
          <modifierSpeciesReference species="R7"/>
        </listOfModifiers>
        <kineticLaw>
          <math xmlns="http://www.w3.org/1998/Math/MathML">
            <apply>
              <times/>
              <ci> R7 </ci>
              <ci> kMRN </ci>
              <ci> T7 </ci>
              <ci> U7 </ci>
            </apply>
          </math>
        </kineticLaw>
      </reaction>
      <reaction id="reMRNn7" name="reMRNn7" reversible="false">
        <listOfReactants>
          <speciesReference species="T7"/>
          <speciesReference species="U7"/>
        </listOfReactants>
        <listOfProducts>
          <speciesReference species="V7"/>
        </listOfProducts>
        <listOfModifiers>
          <modifierSpeciesReference species="S7"/>
        </listOfModifiers>
        <kineticLaw>
          <math xmlns="http://www.w3.org/1998/Math/MathML">
            <apply>
              <times/>
              <ci> S7 </ci>
              <ci> kMRN </ci>
              <ci> T7 </ci>
              <ci> U7 </ci>
            </apply>
          </math>
        </kineticLaw>
      </reaction>
      <reaction id="reMRNo7" name="reMRNo7" reversible="false">
        <listOfReactants>
          <speciesReference species="T7"/>
          <speciesReference species="U7"/>
        </listOfReactants>
        <listOfProducts>
          <speciesReference species="V7"/>
        </listOfProducts>
        <listOfModifiers>
          <modifierSpeciesReference species="AI7"/>
        </listOfModifiers>
        <kineticLaw>
          <math xmlns="http://www.w3.org/1998/Math/MathML">
            <apply>
              <times/>
              <ci> AI7 </ci>
              <ci> kMRN </ci>
              <ci> T7 </ci>
              <ci> U7 </ci>
            </apply>
          </math>
        </kineticLaw>
      </reaction>
      <reaction id="reMRNp7" name="reMRNp7" reversible="false">
        <listOfReactants>
          <speciesReference species="T7"/>
          <speciesReference species="U7"/>
        </listOfReactants>
        <listOfProducts>
          <speciesReference species="V7"/>
        </listOfProducts>
        <listOfModifiers>
          <modifierSpeciesReference species="AK7"/>
        </listOfModifiers>
        <kineticLaw>
          <math xmlns="http://www.w3.org/1998/Math/MathML">
            <apply>
              <times/>
              <ci> AK7 </ci>
              <ci> kMRN </ci>
              <ci> T7 </ci>
              <ci> U7 </ci>
            </apply>
          </math>
        </kineticLaw>
      </reaction>
      <reaction id="red8" name="red8" reversible="false">
        <listOfReactants>
          <speciesReference species="F"/>
        </listOfReactants>
        <listOfProducts>
          <speciesReference species="G8"/>
        </listOfProducts>
        <listOfModifiers>
          <modifierSpeciesReference species="D8"/>
        </listOfModifiers>
        <kineticLaw>
          <math xmlns="http://www.w3.org/1998/Math/MathML">
            <apply>
              <times/>
              <ci> D8 </ci>
              <ci> kass_red </ci>
              <ci> F </ci>
            </apply>
          </math>
        </kineticLaw>
      </reaction>
      <reaction id="ree8" name="ree8" reversible="false">
        <listOfReactants>
          <speciesReference species="G8"/>
        </listOfReactants>
        <listOfProducts>
          <speciesReference species="F"/>
        </listOfProducts>
        <kineticLaw>
          <math xmlns="http://www.w3.org/1998/Math/MathML">
            <apply>
              <times/>
              <ci> kass_ree </ci>
              <ci> G8 </ci>
            </apply>
          </math>
        </kineticLaw>
      </reaction>
      <reaction id="ref8" name="ref8" reversible="false">
        <listOfReactants>
          <speciesReference species="D8"/>
          <speciesReference species="G8"/>
        </listOfReactants>
        <listOfProducts>
          <speciesReference species="H8"/>
        </listOfProducts>
        <kineticLaw>
          <math xmlns="http://www.w3.org/1998/Math/MathML">
            <apply>
              <times/>
              <ci> kass_ref </ci>
              <ci> D8 </ci>
              <ci> G8 </ci>
            </apply>
          </math>
        </kineticLaw>
      </reaction>
      <reaction id="reg8" name="reg8" reversible="false">
        <listOfReactants>
          <speciesReference species="H8"/>
        </listOfReactants>
        <listOfProducts>
          <speciesReference species="D8"/>
          <speciesReference species="G8"/>
        </listOfProducts>
        <kineticLaw>
          <math xmlns="http://www.w3.org/1998/Math/MathML">
            <apply>
              <times/>
              <ci> kass_reg </ci>
              <ci> H8 </ci>
            </apply>
          </math>
        </kineticLaw>
      </reaction>
      <reaction id="reh8" name="reh8" reversible="false">
        <listOfReactants>
          <speciesReference species="I"/>
        </listOfReactants>
        <listOfProducts>
          <speciesReference species="J8"/>
        </listOfProducts>
        <listOfModifiers>
          <modifierSpeciesReference species="D8"/>
        </listOfModifiers>
        <kineticLaw>
          <math xmlns="http://www.w3.org/1998/Math/MathML">
            <apply>
              <times/>
              <ci> D8 </ci>
              <ci> kass_reh </ci>
              <ci> I </ci>
            </apply>
          </math>
        </kineticLaw>
      </reaction>
      <reaction id="rei8" name="rei8" reversible="false">
        <listOfReactants>
          <speciesReference species="J8"/>
        </listOfReactants>
        <listOfProducts>
          <speciesReference species="I"/>
        </listOfProducts>
        <kineticLaw>
          <math xmlns="http://www.w3.org/1998/Math/MathML">
            <apply>
              <times/>
              <ci> kass_rei </ci>
              <ci> J8 </ci>
            </apply>
          </math>
        </kineticLaw>
      </reaction>
      <reaction id="rej8" name="rej8" reversible="false">
        <listOfReactants>
          <speciesReference species="H8"/>
          <speciesReference species="J8"/>
        </listOfReactants>
        <listOfProducts>
          <speciesReference species="K8"/>
        </listOfProducts>
        <kineticLaw>
          <math xmlns="http://www.w3.org/1998/Math/MathML">
            <apply>
              <times/>
              <ci> kass_rej </ci>
              <ci> H8 </ci>
              <ci> J8 </ci>
            </apply>
          </math>
        </kineticLaw>
      </reaction>
      <reaction id="reDNAPKa8" name="reDNAPKa8" reversible="false">
        <listOfReactants>
          <speciesReference species="K8"/>
        </listOfReactants>
        <listOfProducts>
          <speciesReference species="D8"/>
          <speciesReference species="G8"/>
          <speciesReference species="J8"/>
        </listOfProducts>
        <kineticLaw>
          <math xmlns="http://www.w3.org/1998/Math/MathML">
            <apply>
              <times/>
              <ci> kdiss_DNAPK </ci>
              <ci> K8 </ci>
            </apply>
          </math>
        </kineticLaw>
      </reaction>
      <reaction id="rek8" name="rek8" reversible="false">
        <listOfReactants>
          <speciesReference species="K8"/>
        </listOfReactants>
        <listOfProducts>
          <speciesReference species="L8"/>
        </listOfProducts>
        <kineticLaw>
          <math xmlns="http://www.w3.org/1998/Math/MathML">
            <apply>
              <times/>
              <ci> kass_rek </ci>
              <ci> K8 </ci>
            </apply>
          </math>
        </kineticLaw>
      </reaction>
      <reaction id="reDNAPKb8" name="reDNAPKb8" reversible="false">
        <listOfReactants>
          <speciesReference species="L8"/>
        </listOfReactants>
        <listOfProducts>
          <speciesReference species="D8"/>
          <speciesReference species="G8"/>
          <speciesReference species="J8"/>
        </listOfProducts>
        <kineticLaw>
          <math xmlns="http://www.w3.org/1998/Math/MathML">
            <apply>
              <times/>
              <ci> kdiss_DNAPK </ci>
              <ci> L8 </ci>
            </apply>
          </math>
        </kineticLaw>
      </reaction>
      <reaction id="rel8" name="rel8" reversible="false">
        <listOfReactants>
          <speciesReference species="uM"/>
        </listOfReactants>
        <listOfProducts>
          <speciesReference species="M8"/>
        </listOfProducts>
        <listOfModifiers>
          <modifierSpeciesReference species="L8"/>
        </listOfModifiers>
        <kineticLaw>
          <math xmlns="http://www.w3.org/1998/Math/MathML">
            <apply>
              <times/>
              <ci> L8 </ci>
              <ci> kass_rel </ci>
              <ci> uM </ci>
            </apply>
          </math>
        </kineticLaw>
      </reaction>
      <reaction id="rem8" name="rem8" reversible="false">
        <listOfReactants>
          <speciesReference species="M8"/>
        </listOfReactants>
        <listOfProducts>
          <speciesReference species="uM"/>
        </listOfProducts>
        <kineticLaw>
          <math xmlns="http://www.w3.org/1998/Math/MathML">
            <apply>
              <times/>
              <ci> kass_rem </ci>
              <ci> M8 </ci>
            </apply>
          </math>
        </kineticLaw>
      </reaction>
      <reaction id="ren8" name="ren8" reversible="false">
        <listOfReactants>
          <speciesReference species="L8"/>
          <speciesReference species="M8"/>
        </listOfReactants>
        <listOfProducts>
          <speciesReference species="N8"/>
        </listOfProducts>
        <kineticLaw>
          <math xmlns="http://www.w3.org/1998/Math/MathML">
            <apply>
              <times/>
              <ci> kass_ren </ci>
              <ci> L8 </ci>
              <ci> M8 </ci>
            </apply>
          </math>
        </kineticLaw>
      </reaction>
      <reaction id="reo8" name="reo8" reversible="false">
        <listOfReactants>
          <speciesReference species="N8"/>
        </listOfReactants>
        <listOfProducts>
          <speciesReference species="C8"/>
          <speciesReference species="G8"/>
          <speciesReference species="J8"/>
          <speciesReference species="M8"/>
          <speciesReference species="AL"/>
        </listOfProducts>
        <kineticLaw>
          <math xmlns="http://www.w3.org/1998/Math/MathML">
            <apply>
              <times/>
              <ci> kass_reo </ci>
              <ci> N8 </ci>
            </apply>
          </math>
        </kineticLaw>
      </reaction>
      <reaction id="rep8" name="rep8" reversible="false">
        <listOfReactants>
          <speciesReference species="B"/>
          <speciesReference species="C8"/>
        </listOfReactants>
        <listOfProducts>
          <speciesReference species="O8"/>
        </listOfProducts>
        <kineticLaw>
          <math xmlns="http://www.w3.org/1998/Math/MathML">
            <apply>
              <times/>
              <ci> kass_rep </ci>
              <ci> B </ci>
              <ci> C8 </ci>
            </apply>
          </math>
        </kineticLaw>
      </reaction>
      <reaction id="req8" name="req8" reversible="false">
        <listOfReactants>
          <speciesReference species="F"/>
        </listOfReactants>
        <listOfProducts>
          <speciesReference species="G8"/>
        </listOfProducts>
        <listOfModifiers>
          <modifierSpeciesReference species="O8"/>
        </listOfModifiers>
        <kineticLaw>
          <math xmlns="http://www.w3.org/1998/Math/MathML">
            <apply>
              <times/>
              <ci> O8 </ci>
              <ci> kass_req </ci>
              <ci> F </ci>
            </apply>
          </math>
        </kineticLaw>
      </reaction>
      <reaction id="rer8" name="rer8" reversible="false">
        <listOfReactants>
          <speciesReference species="O8"/>
          <speciesReference species="G8"/>
        </listOfReactants>
        <listOfProducts>
          <speciesReference species="P8"/>
        </listOfProducts>
        <kineticLaw>
          <math xmlns="http://www.w3.org/1998/Math/MathML">
            <apply>
              <times/>
              <ci> kass_rer </ci>
              <ci> O8 </ci>
              <ci> G8 </ci>
            </apply>
          </math>
        </kineticLaw>
      </reaction>
      <reaction id="res8" name="res8" reversible="false">
        <listOfReactants>
          <speciesReference species="P8"/>
        </listOfReactants>
        <listOfProducts>
          <speciesReference species="O8"/>
          <speciesReference species="G8"/>
        </listOfProducts>
        <kineticLaw>
          <math xmlns="http://www.w3.org/1998/Math/MathML">
            <apply>
              <times/>
              <ci> kass_res </ci>
              <ci> P8 </ci>
            </apply>
          </math>
        </kineticLaw>
      </reaction>
      <reaction id="ret8" name="ret8" reversible="false">
        <listOfReactants>
          <speciesReference species="I"/>
        </listOfReactants>
        <listOfProducts>
          <speciesReference species="J8"/>
        </listOfProducts>
        <listOfModifiers>
          <modifierSpeciesReference species="O8"/>
        </listOfModifiers>
        <kineticLaw>
          <math xmlns="http://www.w3.org/1998/Math/MathML">
            <apply>
              <times/>
              <ci> O8 </ci>
              <ci> kass_ret </ci>
              <ci> I </ci>
            </apply>
          </math>
        </kineticLaw>
      </reaction>
      <reaction id="reu8" name="reu8" reversible="false">
        <listOfReactants>
          <speciesReference species="P8"/>
          <speciesReference species="J8"/>
        </listOfReactants>
        <listOfProducts>
          <speciesReference species="Q8"/>
        </listOfProducts>
        <kineticLaw>
          <math xmlns="http://www.w3.org/1998/Math/MathML">
            <apply>
              <times/>
              <ci> kass_reu </ci>
              <ci> P8 </ci>
              <ci> J8 </ci>
            </apply>
          </math>
        </kineticLaw>
      </reaction>
      <reaction id="reDNAPKc8" name="reDNAPKc8" reversible="false">
        <listOfReactants>
          <speciesReference species="Q8"/>
        </listOfReactants>
        <listOfProducts>
          <speciesReference species="O8"/>
          <speciesReference species="G8"/>
          <speciesReference species="J8"/>
        </listOfProducts>
        <kineticLaw>
          <math xmlns="http://www.w3.org/1998/Math/MathML">
            <apply>
              <times/>
              <ci> kdiss_DNAPK </ci>
              <ci> Q8 </ci>
            </apply>
          </math>
        </kineticLaw>
      </reaction>
      <reaction id="rev8" name="rev8" reversible="false">
        <listOfReactants>
          <speciesReference species="Q8"/>
        </listOfReactants>
        <listOfProducts>
          <speciesReference species="R8"/>
        </listOfProducts>
        <kineticLaw>
          <math xmlns="http://www.w3.org/1998/Math/MathML">
            <apply>
              <times/>
              <ci> kass_rev </ci>
              <ci> Q8 </ci>
            </apply>
          </math>
        </kineticLaw>
      </reaction>
      <reaction id="reDNAPKd8" name="reDNAPKd8" reversible="false">
        <listOfReactants>
          <speciesReference species="R8"/>
        </listOfReactants>
        <listOfProducts>
          <speciesReference species="O8"/>
          <speciesReference species="G8"/>
          <speciesReference species="J8"/>
        </listOfProducts>
        <kineticLaw>
          <math xmlns="http://www.w3.org/1998/Math/MathML">
            <apply>
              <times/>
              <ci> kdiss_DNAPK </ci>
              <ci> R8 </ci>
            </apply>
          </math>
        </kineticLaw>
      </reaction>
      <reaction id="rew8" name="rew8" reversible="false">
        <listOfReactants>
          <speciesReference species="uM"/>
        </listOfReactants>
        <listOfProducts>
          <speciesReference species="M8"/>
        </listOfProducts>
        <listOfModifiers>
          <modifierSpeciesReference species="R8"/>
        </listOfModifiers>
        <kineticLaw>
          <math xmlns="http://www.w3.org/1998/Math/MathML">
            <apply>
              <times/>
              <ci> R8 </ci>
              <ci> kass_rew </ci>
              <ci> uM </ci>
            </apply>
          </math>
        </kineticLaw>
      </reaction>
      <reaction id="rex8" name="rex8" reversible="false">
        <listOfReactants>
          <speciesReference species="R8"/>
          <speciesReference species="M8"/>
        </listOfReactants>
        <listOfProducts>
          <speciesReference species="S8"/>
        </listOfProducts>
        <kineticLaw>
          <math xmlns="http://www.w3.org/1998/Math/MathML">
            <apply>
              <times/>
              <ci> kass_rex </ci>
              <ci> R8 </ci>
              <ci> M8 </ci>
            </apply>
          </math>
        </kineticLaw>
      </reaction>
      <reaction id="rey8" name="rey8" reversible="false">
        <listOfReactants>
          <speciesReference species="S8"/>
        </listOfReactants>
        <listOfProducts>
          <speciesReference species="C8"/>
          <speciesReference species="G8"/>
          <speciesReference species="J8"/>
          <speciesReference species="M8"/>
          <speciesReference species="AM"/>
        </listOfProducts>
        <kineticLaw>
          <math xmlns="http://www.w3.org/1998/Math/MathML">
            <apply>
              <times/>
              <ci> kass_rey </ci>
              <ci> S8 </ci>
            </apply>
          </math>
        </kineticLaw>
      </reaction>
      <reaction id="reMRNa8" name="reMRNa8" reversible="false">
        <listOfReactants>
          <speciesReference species="T8"/>
          <speciesReference species="U8"/>
        </listOfReactants>
        <listOfProducts>
          <speciesReference species="V8"/>
        </listOfProducts>
        <listOfModifiers>
          <modifierSpeciesReference species="D8"/>
        </listOfModifiers>
        <kineticLaw>
          <math xmlns="http://www.w3.org/1998/Math/MathML">
            <apply>
              <times/>
              <ci> D8 </ci>
              <ci> kMRN </ci>
              <ci> T8 </ci>
              <ci> U8 </ci>
            </apply>
          </math>
        </kineticLaw>
      </reaction>
      <reaction id="reMRNb8" name="reMRNb8" reversible="false">
        <listOfReactants>
          <speciesReference species="T8"/>
          <speciesReference species="U8"/>
        </listOfReactants>
        <listOfProducts>
          <speciesReference species="V8"/>
        </listOfProducts>
        <listOfModifiers>
          <modifierSpeciesReference species="H8"/>
        </listOfModifiers>
        <kineticLaw>
          <math xmlns="http://www.w3.org/1998/Math/MathML">
            <apply>
              <times/>
              <ci> H8 </ci>
              <ci> kMRN </ci>
              <ci> T8 </ci>
              <ci> U8 </ci>
            </apply>
          </math>
        </kineticLaw>
      </reaction>
      <reaction id="reMRNc8" name="reMRNc8" reversible="false">
        <listOfReactants>
          <speciesReference species="T8"/>
          <speciesReference species="U8"/>
        </listOfReactants>
        <listOfProducts>
          <speciesReference species="V8"/>
        </listOfProducts>
        <listOfModifiers>
          <modifierSpeciesReference species="O8"/>
        </listOfModifiers>
        <kineticLaw>
          <math xmlns="http://www.w3.org/1998/Math/MathML">
            <apply>
              <times/>
              <ci> O8 </ci>
              <ci> kMRN </ci>
              <ci> T8 </ci>
              <ci> U8 </ci>
            </apply>
          </math>
        </kineticLaw>
      </reaction>
      <reaction id="reMRNd8" name="reMRNd8" reversible="false">
        <listOfReactants>
          <speciesReference species="T8"/>
          <speciesReference species="U8"/>
        </listOfReactants>
        <listOfProducts>
          <speciesReference species="V8"/>
        </listOfProducts>
        <listOfModifiers>
          <modifierSpeciesReference species="P8"/>
        </listOfModifiers>
        <kineticLaw>
          <math xmlns="http://www.w3.org/1998/Math/MathML">
            <apply>
              <times/>
              <ci> P8 </ci>
              <ci> kMRN </ci>
              <ci> T8 </ci>
              <ci> U8 </ci>
            </apply>
          </math>
        </kineticLaw>
      </reaction>
      <reaction id="rez8" name="rez8" reversible="false">
        <listOfReactants>
          <speciesReference species="W8"/>
        </listOfReactants>
        <listOfProducts>
          <speciesReference species="X8"/>
        </listOfProducts>
        <listOfModifiers>
          <modifierSpeciesReference species="V8"/>
        </listOfModifiers>
        <kineticLaw>
          <math xmlns="http://www.w3.org/1998/Math/MathML">
            <apply>
              <times/>
              <ci> V8 </ci>
              <ci> kass_rez </ci>
              <ci> W8 </ci>
            </apply>
          </math>
        </kineticLaw>
      </reaction>
      <reaction id="reaa8" name="reaa8" reversible="false">
        <listOfReactants>
          <speciesReference species="W8"/>
        </listOfReactants>
        <listOfProducts>
          <speciesReference species="X8"/>
        </listOfProducts>
        <listOfModifiers>
          <modifierSpeciesReference species="L8"/>
        </listOfModifiers>
        <kineticLaw>
          <math xmlns="http://www.w3.org/1998/Math/MathML">
            <apply>
              <times/>
              <ci> L8 </ci>
              <ci> kass_reaa </ci>
              <ci> W8 </ci>
            </apply>
          </math>
        </kineticLaw>
      </reaction>
      <reaction id="reab8" name="reab8" reversible="false">
        <listOfReactants>
          <speciesReference species="W8"/>
        </listOfReactants>
        <listOfProducts>
          <speciesReference species="X8"/>
        </listOfProducts>
        <listOfModifiers>
          <modifierSpeciesReference species="R8"/>
        </listOfModifiers>
        <kineticLaw>
          <math xmlns="http://www.w3.org/1998/Math/MathML">
            <apply>
              <times/>
              <ci> R8 </ci>
              <ci> kass_reab </ci>
              <ci> W8 </ci>
            </apply>
          </math>
        </kineticLaw>
      </reaction>
      <reaction id="reac8" name="reac8" reversible="false">
        <listOfReactants>
          <speciesReference species="X8"/>
        </listOfReactants>
        <listOfProducts>
          <speciesReference species="Y8"/>
        </listOfProducts>
        <kineticLaw>
          <math xmlns="http://www.w3.org/1998/Math/MathML">
            <apply>
              <times/>
              <ci> kass_reac </ci>
              <ci> X8 </ci>
            </apply>
          </math>
        </kineticLaw>
      </reaction>
      <reaction id="read8" name="read8" reversible="false">
        <listOfReactants>
          <speciesReference species="Y8"/>
        </listOfReactants>
        <listOfProducts>
          <speciesReference species="W8"/>
        </listOfProducts>
        <kineticLaw>
          <math xmlns="http://www.w3.org/1998/Math/MathML">
            <apply>
              <times/>
              <ci> kass_read </ci>
              <ci> Y8 </ci>
            </apply>
          </math>
        </kineticLaw>
      </reaction>
      <reaction id="reae8" name="reae8" reversible="false">
        <listOfReactants>
          <speciesReference species="Y8"/>
          <speciesReference species="V8"/>
        </listOfReactants>
        <listOfProducts>
          <speciesReference species="Z8"/>
        </listOfProducts>
        <kineticLaw>
          <math xmlns="http://www.w3.org/1998/Math/MathML">
            <apply>
              <times/>
              <ci> kass_reae </ci>
              <ci> Y8 </ci>
              <ci> V8 </ci>
            </apply>
          </math>
        </kineticLaw>
      </reaction>
      <reaction id="reaf8" name="reaf8" reversible="false">
        <listOfReactants>
          <speciesReference species="Z8"/>
        </listOfReactants>
        <listOfProducts>
          <speciesReference species="W8"/>
          <speciesReference species="T8"/>
          <speciesReference species="U8"/>
        </listOfProducts>
        <kineticLaw>
          <math xmlns="http://www.w3.org/1998/Math/MathML">
            <apply>
              <times/>
              <ci> kass_reaf </ci>
              <ci> Z8 </ci>
            </apply>
          </math>
        </kineticLaw>
      </reaction>
      <reaction id="reaq8" name="reaq8" reversible="false">
        <listOfReactants>
          <speciesReference species="AE"/>
        </listOfReactants>
        <listOfProducts>
          <speciesReference species="AF8"/>
        </listOfProducts>
        <listOfModifiers>
          <modifierSpeciesReference species="D8"/>
        </listOfModifiers>
        <kineticLaw>
          <math xmlns="http://www.w3.org/1998/Math/MathML">
            <apply>
              <times/>
              <ci> D8 </ci>
              <ci> kass_reaq </ci>
              <ci> AE </ci>
            </apply>
          </math>
        </kineticLaw>
      </reaction>
      <reaction id="rear8" name="rear8" reversible="false">
        <listOfReactants>
          <speciesReference species="AF8"/>
        </listOfReactants>
        <listOfProducts>
          <speciesReference species="AE"/>
        </listOfProducts>
        <kineticLaw>
          <math xmlns="http://www.w3.org/1998/Math/MathML">
            <apply>
              <times/>
              <ci> kass_rear </ci>
              <ci> AF8 </ci>
            </apply>
          </math>
        </kineticLaw>
      </reaction>
      <reaction id="reas8" name="reas8" reversible="false">
        <listOfReactants>
          <speciesReference species="D8"/>
          <speciesReference species="AF8"/>
        </listOfReactants>
        <listOfProducts>
          <speciesReference species="AG8"/>
        </listOfProducts>
        <kineticLaw>
          <math xmlns="http://www.w3.org/1998/Math/MathML">
            <apply>
              <times/>
              <ci> kass_reas </ci>
              <ci> D8 </ci>
              <ci> AF8 </ci>
            </apply>
          </math>
        </kineticLaw>
      </reaction>
      <reaction id="reat8" name="reat8" reversible="false">
        <listOfReactants>
          <speciesReference species="AG8"/>
        </listOfReactants>
        <listOfProducts>
          <speciesReference species="D8"/>
          <speciesReference species="AF8"/>
        </listOfProducts>
        <kineticLaw>
          <math xmlns="http://www.w3.org/1998/Math/MathML">
            <apply>
              <times/>
              <ci> kass_reat </ci>
              <ci> AG8 </ci>
            </apply>
          </math>
        </kineticLaw>
      </reaction>
      <reaction id="reau8" name="reau8" reversible="false">
        <listOfReactants>
          <speciesReference species="uAH"/>
        </listOfReactants>
        <listOfProducts>
          <speciesReference species="AH8"/>
        </listOfProducts>
        <listOfModifiers>
          <modifierSpeciesReference species="AG8"/>
        </listOfModifiers>
        <kineticLaw>
          <math xmlns="http://www.w3.org/1998/Math/MathML">
            <apply>
              <times/>
              <ci> AG8 </ci>
              <ci> kass_reau </ci>
              <ci> uAH </ci>
            </apply>
          </math>
        </kineticLaw>
      </reaction>
      <reaction id="reav8" name="reav8" reversible="false">
        <listOfReactants>
          <speciesReference species="AH8"/>
        </listOfReactants>
        <listOfProducts>
          <speciesReference species="uAH"/>
        </listOfProducts>
        <kineticLaw>
          <math xmlns="http://www.w3.org/1998/Math/MathML">
            <apply>
              <times/>
              <ci> kass_reav </ci>
              <ci> AH8 </ci>
            </apply>
          </math>
        </kineticLaw>
      </reaction>
      <reaction id="reaw8" name="reaw8" reversible="false">
        <listOfReactants>
          <speciesReference species="AG8"/>
          <speciesReference species="AH8"/>
        </listOfReactants>
        <listOfProducts>
          <speciesReference species="AI8"/>
        </listOfProducts>
        <kineticLaw>
          <math xmlns="http://www.w3.org/1998/Math/MathML">
            <apply>
              <times/>
              <ci> kass_reaw </ci>
              <ci> AG8 </ci>
              <ci> AH8 </ci>
            </apply>
          </math>
        </kineticLaw>
      </reaction>
      <reaction id="reax8" name="reax8" reversible="false">
        <listOfReactants>
          <speciesReference species="AI8"/>
        </listOfReactants>
        <listOfProducts>
          <speciesReference species="C8"/>
          <speciesReference species="AF8"/>
          <speciesReference species="AH8"/>
          <speciesReference species="AN"/>
        </listOfProducts>
        <kineticLaw>
          <math xmlns="http://www.w3.org/1998/Math/MathML">
            <apply>
              <times/>
              <ci> kass_reax </ci>
              <ci> AI8 </ci>
            </apply>
          </math>
        </kineticLaw>
      </reaction>
      <reaction id="reay8" name="reay8" reversible="false">
        <listOfReactants>
          <speciesReference species="AI8"/>
        </listOfReactants>
        <listOfProducts>
          <speciesReference species="C8"/>
          <speciesReference species="AF8"/>
          <speciesReference species="AH8"/>
          <speciesReference species="AP"/>
        </listOfProducts>
        <kineticLaw>
          <math xmlns="http://www.w3.org/1998/Math/MathML">
            <apply>
              <times/>
              <ci> kass_reay </ci>
              <ci> AI8 </ci>
            </apply>
          </math>
        </kineticLaw>
      </reaction>
      <reaction id="reMRNg8" name="reMRNg8" reversible="false">
        <listOfReactants>
          <speciesReference species="T8"/>
          <speciesReference species="U8"/>
        </listOfReactants>
        <listOfProducts>
          <speciesReference species="V8"/>
        </listOfProducts>
        <listOfModifiers>
          <modifierSpeciesReference species="AG8"/>
        </listOfModifiers>
        <kineticLaw>
          <math xmlns="http://www.w3.org/1998/Math/MathML">
            <apply>
              <times/>
              <ci> AG8 </ci>
              <ci> kMRN </ci>
              <ci> T8 </ci>
              <ci> U8 </ci>
            </apply>
          </math>
        </kineticLaw>
      </reaction>
      <reaction id="reaz8" name="reaz8" reversible="false">
        <listOfReactants>
          <speciesReference species="AE"/>
        </listOfReactants>
        <listOfProducts>
          <speciesReference species="AF8"/>
        </listOfProducts>
        <listOfModifiers>
          <modifierSpeciesReference species="O8"/>
        </listOfModifiers>
        <kineticLaw>
          <math xmlns="http://www.w3.org/1998/Math/MathML">
            <apply>
              <times/>
              <ci> O8 </ci>
              <ci> kass_reaz </ci>
              <ci> AE </ci>
            </apply>
          </math>
        </kineticLaw>
      </reaction>
      <reaction id="reba8" name="reba8" reversible="false">
        <listOfReactants>
          <speciesReference species="O8"/>
          <speciesReference species="AF8"/>
        </listOfReactants>
        <listOfProducts>
          <speciesReference species="AJ8"/>
        </listOfProducts>
        <kineticLaw>
          <math xmlns="http://www.w3.org/1998/Math/MathML">
            <apply>
              <times/>
              <ci> kass_reba </ci>
              <ci> O8 </ci>
              <ci> AF8 </ci>
            </apply>
          </math>
        </kineticLaw>
      </reaction>
      <reaction id="rebb8" name="rebb8" reversible="false">
        <listOfReactants>
          <speciesReference species="AJ8"/>
        </listOfReactants>
        <listOfProducts>
          <speciesReference species="O8"/>
          <speciesReference species="AF8"/>
        </listOfProducts>
        <kineticLaw>
          <math xmlns="http://www.w3.org/1998/Math/MathML">
            <apply>
              <times/>
              <ci> kass_rebb </ci>
              <ci> AJ8 </ci>
            </apply>
          </math>
        </kineticLaw>
      </reaction>
      <reaction id="rebc8" name="rebc8" reversible="false">
        <listOfReactants>
          <speciesReference species="uAH"/>
        </listOfReactants>
        <listOfProducts>
          <speciesReference species="AH8"/>
        </listOfProducts>
        <listOfModifiers>
          <modifierSpeciesReference species="AJ8"/>
        </listOfModifiers>
        <kineticLaw>
          <math xmlns="http://www.w3.org/1998/Math/MathML">
            <apply>
              <times/>
              <ci> AJ8 </ci>
              <ci> kass_rebc </ci>
              <ci> uAH </ci>
            </apply>
          </math>
        </kineticLaw>
      </reaction>
      <reaction id="rebd8" name="rebd8" reversible="false">
        <listOfReactants>
          <speciesReference species="AJ8"/>
          <speciesReference species="AH8"/>
        </listOfReactants>
        <listOfProducts>
          <speciesReference species="AK8"/>
        </listOfProducts>
        <kineticLaw>
          <math xmlns="http://www.w3.org/1998/Math/MathML">
            <apply>
              <times/>
              <ci> kass_rebd </ci>
              <ci> AJ8 </ci>
              <ci> AH8 </ci>
            </apply>
          </math>
        </kineticLaw>
      </reaction>
      <reaction id="rebe8" name="rebe8" reversible="false">
        <listOfReactants>
          <speciesReference species="AK8"/>
        </listOfReactants>
        <listOfProducts>
          <speciesReference species="C8"/>
          <speciesReference species="AF8"/>
          <speciesReference species="AH8"/>
          <speciesReference species="AO"/>
        </listOfProducts>
        <kineticLaw>
          <math xmlns="http://www.w3.org/1998/Math/MathML">
            <apply>
              <times/>
              <ci> kass_rebe </ci>
              <ci> AK8 </ci>
            </apply>
          </math>
        </kineticLaw>
      </reaction>
      <reaction id="rebf8" name="rebf8" reversible="false">
        <listOfReactants>
          <speciesReference species="AK8"/>
        </listOfReactants>
        <listOfProducts>
          <speciesReference species="C8"/>
          <speciesReference species="AF8"/>
          <speciesReference species="AH8"/>
          <speciesReference species="AQ"/>
        </listOfProducts>
        <kineticLaw>
          <math xmlns="http://www.w3.org/1998/Math/MathML">
            <apply>
              <times/>
              <ci> kass_rebf </ci>
              <ci> AK8 </ci>
            </apply>
          </math>
        </kineticLaw>
      </reaction>
      <reaction id="reMRNh8" name="reMRNh8" reversible="false">
        <listOfReactants>
          <speciesReference species="T8"/>
          <speciesReference species="U8"/>
        </listOfReactants>
        <listOfProducts>
          <speciesReference species="V8"/>
        </listOfProducts>
        <listOfModifiers>
          <modifierSpeciesReference species="AJ8"/>
        </listOfModifiers>
        <kineticLaw>
          <math xmlns="http://www.w3.org/1998/Math/MathML">
            <apply>
              <times/>
              <ci> AJ8 </ci>
              <ci> kMRN </ci>
              <ci> T8 </ci>
              <ci> U8 </ci>
            </apply>
          </math>
        </kineticLaw>
      </reaction>
      <reaction id="reMRNi8" name="reMRNi8" reversible="false">
        <listOfReactants>
          <speciesReference species="T8"/>
          <speciesReference species="U8"/>
        </listOfReactants>
        <listOfProducts>
          <speciesReference species="V8"/>
        </listOfProducts>
        <listOfModifiers>
          <modifierSpeciesReference species="K8"/>
        </listOfModifiers>
        <kineticLaw>
          <math xmlns="http://www.w3.org/1998/Math/MathML">
            <apply>
              <times/>
              <ci> K8 </ci>
              <ci> kMRN </ci>
              <ci> T8 </ci>
              <ci> U8 </ci>
            </apply>
          </math>
        </kineticLaw>
      </reaction>
      <reaction id="reMRNj8" name="reMRNj8" reversible="false">
        <listOfReactants>
          <speciesReference species="T8"/>
          <speciesReference species="U8"/>
        </listOfReactants>
        <listOfProducts>
          <speciesReference species="V8"/>
        </listOfProducts>
        <listOfModifiers>
          <modifierSpeciesReference species="L8"/>
        </listOfModifiers>
        <kineticLaw>
          <math xmlns="http://www.w3.org/1998/Math/MathML">
            <apply>
              <times/>
              <ci> L8 </ci>
              <ci> kMRN </ci>
              <ci> T8 </ci>
              <ci> U8 </ci>
            </apply>
          </math>
        </kineticLaw>
      </reaction>
      <reaction id="reMRNk8" name="reMRNk8" reversible="false">
        <listOfReactants>
          <speciesReference species="T8"/>
          <speciesReference species="U8"/>
        </listOfReactants>
        <listOfProducts>
          <speciesReference species="V8"/>
        </listOfProducts>
        <listOfModifiers>
          <modifierSpeciesReference species="N8"/>
        </listOfModifiers>
        <kineticLaw>
          <math xmlns="http://www.w3.org/1998/Math/MathML">
            <apply>
              <times/>
              <ci> N8 </ci>
              <ci> kMRN </ci>
              <ci> T8 </ci>
              <ci> U8 </ci>
            </apply>
          </math>
        </kineticLaw>
      </reaction>
      <reaction id="reMRNl8" name="reMRNl8" reversible="false">
        <listOfReactants>
          <speciesReference species="T8"/>
          <speciesReference species="U8"/>
        </listOfReactants>
        <listOfProducts>
          <speciesReference species="V8"/>
        </listOfProducts>
        <listOfModifiers>
          <modifierSpeciesReference species="Q8"/>
        </listOfModifiers>
        <kineticLaw>
          <math xmlns="http://www.w3.org/1998/Math/MathML">
            <apply>
              <times/>
              <ci> Q8 </ci>
              <ci> kMRN </ci>
              <ci> T8 </ci>
              <ci> U8 </ci>
            </apply>
          </math>
        </kineticLaw>
      </reaction>
      <reaction id="reMRNm8" name="reMRNm8" reversible="false">
        <listOfReactants>
          <speciesReference species="T8"/>
          <speciesReference species="U8"/>
        </listOfReactants>
        <listOfProducts>
          <speciesReference species="V8"/>
        </listOfProducts>
        <listOfModifiers>
          <modifierSpeciesReference species="R8"/>
        </listOfModifiers>
        <kineticLaw>
          <math xmlns="http://www.w3.org/1998/Math/MathML">
            <apply>
              <times/>
              <ci> R8 </ci>
              <ci> kMRN </ci>
              <ci> T8 </ci>
              <ci> U8 </ci>
            </apply>
          </math>
        </kineticLaw>
      </reaction>
      <reaction id="reMRNn8" name="reMRNn8" reversible="false">
        <listOfReactants>
          <speciesReference species="T8"/>
          <speciesReference species="U8"/>
        </listOfReactants>
        <listOfProducts>
          <speciesReference species="V8"/>
        </listOfProducts>
        <listOfModifiers>
          <modifierSpeciesReference species="S8"/>
        </listOfModifiers>
        <kineticLaw>
          <math xmlns="http://www.w3.org/1998/Math/MathML">
            <apply>
              <times/>
              <ci> S8 </ci>
              <ci> kMRN </ci>
              <ci> T8 </ci>
              <ci> U8 </ci>
            </apply>
          </math>
        </kineticLaw>
      </reaction>
      <reaction id="reMRNo8" name="reMRNo8" reversible="false">
        <listOfReactants>
          <speciesReference species="T8"/>
          <speciesReference species="U8"/>
        </listOfReactants>
        <listOfProducts>
          <speciesReference species="V8"/>
        </listOfProducts>
        <listOfModifiers>
          <modifierSpeciesReference species="AI8"/>
        </listOfModifiers>
        <kineticLaw>
          <math xmlns="http://www.w3.org/1998/Math/MathML">
            <apply>
              <times/>
              <ci> AI8 </ci>
              <ci> kMRN </ci>
              <ci> T8 </ci>
              <ci> U8 </ci>
            </apply>
          </math>
        </kineticLaw>
      </reaction>
      <reaction id="reMRNp8" name="reMRNp8" reversible="false">
        <listOfReactants>
          <speciesReference species="T8"/>
          <speciesReference species="U8"/>
        </listOfReactants>
        <listOfProducts>
          <speciesReference species="V8"/>
        </listOfProducts>
        <listOfModifiers>
          <modifierSpeciesReference species="AK8"/>
        </listOfModifiers>
        <kineticLaw>
          <math xmlns="http://www.w3.org/1998/Math/MathML">
            <apply>
              <times/>
              <ci> AK8 </ci>
              <ci> kMRN </ci>
              <ci> T8 </ci>
              <ci> U8 </ci>
            </apply>
          </math>
        </kineticLaw>
      </reaction>
      <reaction id="red9" name="red9" reversible="false">
        <listOfReactants>
          <speciesReference species="F"/>
        </listOfReactants>
        <listOfProducts>
          <speciesReference species="G9"/>
        </listOfProducts>
        <listOfModifiers>
          <modifierSpeciesReference species="D9"/>
        </listOfModifiers>
        <kineticLaw>
          <math xmlns="http://www.w3.org/1998/Math/MathML">
            <apply>
              <times/>
              <ci> D9 </ci>
              <ci> kass_red </ci>
              <ci> F </ci>
            </apply>
          </math>
        </kineticLaw>
      </reaction>
      <reaction id="ree9" name="ree9" reversible="false">
        <listOfReactants>
          <speciesReference species="G9"/>
        </listOfReactants>
        <listOfProducts>
          <speciesReference species="F"/>
        </listOfProducts>
        <kineticLaw>
          <math xmlns="http://www.w3.org/1998/Math/MathML">
            <apply>
              <times/>
              <ci> kass_ree </ci>
              <ci> G9 </ci>
            </apply>
          </math>
        </kineticLaw>
      </reaction>
      <reaction id="ref9" name="ref9" reversible="false">
        <listOfReactants>
          <speciesReference species="D9"/>
          <speciesReference species="G9"/>
        </listOfReactants>
        <listOfProducts>
          <speciesReference species="H9"/>
        </listOfProducts>
        <kineticLaw>
          <math xmlns="http://www.w3.org/1998/Math/MathML">
            <apply>
              <times/>
              <ci> kass_ref </ci>
              <ci> D9 </ci>
              <ci> G9 </ci>
            </apply>
          </math>
        </kineticLaw>
      </reaction>
      <reaction id="reg9" name="reg9" reversible="false">
        <listOfReactants>
          <speciesReference species="H9"/>
        </listOfReactants>
        <listOfProducts>
          <speciesReference species="D9"/>
          <speciesReference species="G9"/>
        </listOfProducts>
        <kineticLaw>
          <math xmlns="http://www.w3.org/1998/Math/MathML">
            <apply>
              <times/>
              <ci> kass_reg </ci>
              <ci> H9 </ci>
            </apply>
          </math>
        </kineticLaw>
      </reaction>
      <reaction id="reh9" name="reh9" reversible="false">
        <listOfReactants>
          <speciesReference species="I"/>
        </listOfReactants>
        <listOfProducts>
          <speciesReference species="J9"/>
        </listOfProducts>
        <listOfModifiers>
          <modifierSpeciesReference species="D9"/>
        </listOfModifiers>
        <kineticLaw>
          <math xmlns="http://www.w3.org/1998/Math/MathML">
            <apply>
              <times/>
              <ci> D9 </ci>
              <ci> kass_reh </ci>
              <ci> I </ci>
            </apply>
          </math>
        </kineticLaw>
      </reaction>
      <reaction id="rei9" name="rei9" reversible="false">
        <listOfReactants>
          <speciesReference species="J9"/>
        </listOfReactants>
        <listOfProducts>
          <speciesReference species="I"/>
        </listOfProducts>
        <kineticLaw>
          <math xmlns="http://www.w3.org/1998/Math/MathML">
            <apply>
              <times/>
              <ci> kass_rei </ci>
              <ci> J9 </ci>
            </apply>
          </math>
        </kineticLaw>
      </reaction>
      <reaction id="rej9" name="rej9" reversible="false">
        <listOfReactants>
          <speciesReference species="H9"/>
          <speciesReference species="J9"/>
        </listOfReactants>
        <listOfProducts>
          <speciesReference species="K9"/>
        </listOfProducts>
        <kineticLaw>
          <math xmlns="http://www.w3.org/1998/Math/MathML">
            <apply>
              <times/>
              <ci> kass_rej </ci>
              <ci> H9 </ci>
              <ci> J9 </ci>
            </apply>
          </math>
        </kineticLaw>
      </reaction>
      <reaction id="reDNAPKa9" name="reDNAPKa9" reversible="false">
        <listOfReactants>
          <speciesReference species="K9"/>
        </listOfReactants>
        <listOfProducts>
          <speciesReference species="D9"/>
          <speciesReference species="G9"/>
          <speciesReference species="J9"/>
        </listOfProducts>
        <kineticLaw>
          <math xmlns="http://www.w3.org/1998/Math/MathML">
            <apply>
              <times/>
              <ci> kdiss_DNAPK </ci>
              <ci> K9 </ci>
            </apply>
          </math>
        </kineticLaw>
      </reaction>
      <reaction id="rek9" name="rek9" reversible="false">
        <listOfReactants>
          <speciesReference species="K9"/>
        </listOfReactants>
        <listOfProducts>
          <speciesReference species="L9"/>
        </listOfProducts>
        <kineticLaw>
          <math xmlns="http://www.w3.org/1998/Math/MathML">
            <apply>
              <times/>
              <ci> kass_rek </ci>
              <ci> K9 </ci>
            </apply>
          </math>
        </kineticLaw>
      </reaction>
      <reaction id="reDNAPKb9" name="reDNAPKb9" reversible="false">
        <listOfReactants>
          <speciesReference species="L9"/>
        </listOfReactants>
        <listOfProducts>
          <speciesReference species="D9"/>
          <speciesReference species="G9"/>
          <speciesReference species="J9"/>
        </listOfProducts>
        <kineticLaw>
          <math xmlns="http://www.w3.org/1998/Math/MathML">
            <apply>
              <times/>
              <ci> kdiss_DNAPK </ci>
              <ci> L9 </ci>
            </apply>
          </math>
        </kineticLaw>
      </reaction>
      <reaction id="rel9" name="rel9" reversible="false">
        <listOfReactants>
          <speciesReference species="uM"/>
        </listOfReactants>
        <listOfProducts>
          <speciesReference species="M9"/>
        </listOfProducts>
        <listOfModifiers>
          <modifierSpeciesReference species="L9"/>
        </listOfModifiers>
        <kineticLaw>
          <math xmlns="http://www.w3.org/1998/Math/MathML">
            <apply>
              <times/>
              <ci> L9 </ci>
              <ci> kass_rel </ci>
              <ci> uM </ci>
            </apply>
          </math>
        </kineticLaw>
      </reaction>
      <reaction id="rem9" name="rem9" reversible="false">
        <listOfReactants>
          <speciesReference species="M9"/>
        </listOfReactants>
        <listOfProducts>
          <speciesReference species="uM"/>
        </listOfProducts>
        <kineticLaw>
          <math xmlns="http://www.w3.org/1998/Math/MathML">
            <apply>
              <times/>
              <ci> kass_rem </ci>
              <ci> M9 </ci>
            </apply>
          </math>
        </kineticLaw>
      </reaction>
      <reaction id="ren9" name="ren9" reversible="false">
        <listOfReactants>
          <speciesReference species="L9"/>
          <speciesReference species="M9"/>
        </listOfReactants>
        <listOfProducts>
          <speciesReference species="N9"/>
        </listOfProducts>
        <kineticLaw>
          <math xmlns="http://www.w3.org/1998/Math/MathML">
            <apply>
              <times/>
              <ci> kass_ren </ci>
              <ci> L9 </ci>
              <ci> M9 </ci>
            </apply>
          </math>
        </kineticLaw>
      </reaction>
      <reaction id="reo9" name="reo9" reversible="false">
        <listOfReactants>
          <speciesReference species="N9"/>
        </listOfReactants>
        <listOfProducts>
          <speciesReference species="C9"/>
          <speciesReference species="G9"/>
          <speciesReference species="J9"/>
          <speciesReference species="M9"/>
          <speciesReference species="AL"/>
        </listOfProducts>
        <kineticLaw>
          <math xmlns="http://www.w3.org/1998/Math/MathML">
            <apply>
              <times/>
              <ci> kass_reo </ci>
              <ci> N9 </ci>
            </apply>
          </math>
        </kineticLaw>
      </reaction>
      <reaction id="rep9" name="rep9" reversible="false">
        <listOfReactants>
          <speciesReference species="B"/>
          <speciesReference species="C9"/>
        </listOfReactants>
        <listOfProducts>
          <speciesReference species="O9"/>
        </listOfProducts>
        <kineticLaw>
          <math xmlns="http://www.w3.org/1998/Math/MathML">
            <apply>
              <times/>
              <ci> kass_rep </ci>
              <ci> B </ci>
              <ci> C9 </ci>
            </apply>
          </math>
        </kineticLaw>
      </reaction>
      <reaction id="req9" name="req9" reversible="false">
        <listOfReactants>
          <speciesReference species="F"/>
        </listOfReactants>
        <listOfProducts>
          <speciesReference species="G9"/>
        </listOfProducts>
        <listOfModifiers>
          <modifierSpeciesReference species="O9"/>
        </listOfModifiers>
        <kineticLaw>
          <math xmlns="http://www.w3.org/1998/Math/MathML">
            <apply>
              <times/>
              <ci> O9 </ci>
              <ci> kass_req </ci>
              <ci> F </ci>
            </apply>
          </math>
        </kineticLaw>
      </reaction>
      <reaction id="rer9" name="rer9" reversible="false">
        <listOfReactants>
          <speciesReference species="O9"/>
          <speciesReference species="G9"/>
        </listOfReactants>
        <listOfProducts>
          <speciesReference species="P9"/>
        </listOfProducts>
        <kineticLaw>
          <math xmlns="http://www.w3.org/1998/Math/MathML">
            <apply>
              <times/>
              <ci> kass_rer </ci>
              <ci> O9 </ci>
              <ci> G9 </ci>
            </apply>
          </math>
        </kineticLaw>
      </reaction>
      <reaction id="res9" name="res9" reversible="false">
        <listOfReactants>
          <speciesReference species="P9"/>
        </listOfReactants>
        <listOfProducts>
          <speciesReference species="O9"/>
          <speciesReference species="G9"/>
        </listOfProducts>
        <kineticLaw>
          <math xmlns="http://www.w3.org/1998/Math/MathML">
            <apply>
              <times/>
              <ci> kass_res </ci>
              <ci> P9 </ci>
            </apply>
          </math>
        </kineticLaw>
      </reaction>
      <reaction id="ret9" name="ret9" reversible="false">
        <listOfReactants>
          <speciesReference species="I"/>
        </listOfReactants>
        <listOfProducts>
          <speciesReference species="J9"/>
        </listOfProducts>
        <listOfModifiers>
          <modifierSpeciesReference species="O9"/>
        </listOfModifiers>
        <kineticLaw>
          <math xmlns="http://www.w3.org/1998/Math/MathML">
            <apply>
              <times/>
              <ci> O9 </ci>
              <ci> kass_ret </ci>
              <ci> I </ci>
            </apply>
          </math>
        </kineticLaw>
      </reaction>
      <reaction id="reu9" name="reu9" reversible="false">
        <listOfReactants>
          <speciesReference species="P9"/>
          <speciesReference species="J9"/>
        </listOfReactants>
        <listOfProducts>
          <speciesReference species="Q9"/>
        </listOfProducts>
        <kineticLaw>
          <math xmlns="http://www.w3.org/1998/Math/MathML">
            <apply>
              <times/>
              <ci> kass_reu </ci>
              <ci> P9 </ci>
              <ci> J9 </ci>
            </apply>
          </math>
        </kineticLaw>
      </reaction>
      <reaction id="reDNAPKc9" name="reDNAPKc9" reversible="false">
        <listOfReactants>
          <speciesReference species="Q9"/>
        </listOfReactants>
        <listOfProducts>
          <speciesReference species="O9"/>
          <speciesReference species="G9"/>
          <speciesReference species="J9"/>
        </listOfProducts>
        <kineticLaw>
          <math xmlns="http://www.w3.org/1998/Math/MathML">
            <apply>
              <times/>
              <ci> kdiss_DNAPK </ci>
              <ci> Q9 </ci>
            </apply>
          </math>
        </kineticLaw>
      </reaction>
      <reaction id="rev9" name="rev9" reversible="false">
        <listOfReactants>
          <speciesReference species="Q9"/>
        </listOfReactants>
        <listOfProducts>
          <speciesReference species="R9"/>
        </listOfProducts>
        <kineticLaw>
          <math xmlns="http://www.w3.org/1998/Math/MathML">
            <apply>
              <times/>
              <ci> kass_rev </ci>
              <ci> Q9 </ci>
            </apply>
          </math>
        </kineticLaw>
      </reaction>
      <reaction id="reDNAPKd9" name="reDNAPKd9" reversible="false">
        <listOfReactants>
          <speciesReference species="R9"/>
        </listOfReactants>
        <listOfProducts>
          <speciesReference species="O9"/>
          <speciesReference species="G9"/>
          <speciesReference species="J9"/>
        </listOfProducts>
        <kineticLaw>
          <math xmlns="http://www.w3.org/1998/Math/MathML">
            <apply>
              <times/>
              <ci> kdiss_DNAPK </ci>
              <ci> R9 </ci>
            </apply>
          </math>
        </kineticLaw>
      </reaction>
      <reaction id="rew9" name="rew9" reversible="false">
        <listOfReactants>
          <speciesReference species="uM"/>
        </listOfReactants>
        <listOfProducts>
          <speciesReference species="M9"/>
        </listOfProducts>
        <listOfModifiers>
          <modifierSpeciesReference species="R9"/>
        </listOfModifiers>
        <kineticLaw>
          <math xmlns="http://www.w3.org/1998/Math/MathML">
            <apply>
              <times/>
              <ci> R9 </ci>
              <ci> kass_rew </ci>
              <ci> uM </ci>
            </apply>
          </math>
        </kineticLaw>
      </reaction>
      <reaction id="rex9" name="rex9" reversible="false">
        <listOfReactants>
          <speciesReference species="R9"/>
          <speciesReference species="M9"/>
        </listOfReactants>
        <listOfProducts>
          <speciesReference species="S9"/>
        </listOfProducts>
        <kineticLaw>
          <math xmlns="http://www.w3.org/1998/Math/MathML">
            <apply>
              <times/>
              <ci> kass_rex </ci>
              <ci> R9 </ci>
              <ci> M9 </ci>
            </apply>
          </math>
        </kineticLaw>
      </reaction>
      <reaction id="rey9" name="rey9" reversible="false">
        <listOfReactants>
          <speciesReference species="S9"/>
        </listOfReactants>
        <listOfProducts>
          <speciesReference species="C9"/>
          <speciesReference species="G9"/>
          <speciesReference species="J9"/>
          <speciesReference species="M9"/>
          <speciesReference species="AM"/>
        </listOfProducts>
        <kineticLaw>
          <math xmlns="http://www.w3.org/1998/Math/MathML">
            <apply>
              <times/>
              <ci> kass_rey </ci>
              <ci> S9 </ci>
            </apply>
          </math>
        </kineticLaw>
      </reaction>
      <reaction id="reMRNa9" name="reMRNa9" reversible="false">
        <listOfReactants>
          <speciesReference species="T9"/>
          <speciesReference species="U9"/>
        </listOfReactants>
        <listOfProducts>
          <speciesReference species="V9"/>
        </listOfProducts>
        <listOfModifiers>
          <modifierSpeciesReference species="D9"/>
        </listOfModifiers>
        <kineticLaw>
          <math xmlns="http://www.w3.org/1998/Math/MathML">
            <apply>
              <times/>
              <ci> D9 </ci>
              <ci> kMRN </ci>
              <ci> T9 </ci>
              <ci> U9 </ci>
            </apply>
          </math>
        </kineticLaw>
      </reaction>
      <reaction id="reMRNb9" name="reMRNb9" reversible="false">
        <listOfReactants>
          <speciesReference species="T9"/>
          <speciesReference species="U9"/>
        </listOfReactants>
        <listOfProducts>
          <speciesReference species="V9"/>
        </listOfProducts>
        <listOfModifiers>
          <modifierSpeciesReference species="H9"/>
        </listOfModifiers>
        <kineticLaw>
          <math xmlns="http://www.w3.org/1998/Math/MathML">
            <apply>
              <times/>
              <ci> H9 </ci>
              <ci> kMRN </ci>
              <ci> T9 </ci>
              <ci> U9 </ci>
            </apply>
          </math>
        </kineticLaw>
      </reaction>
      <reaction id="reMRNc9" name="reMRNc9" reversible="false">
        <listOfReactants>
          <speciesReference species="T9"/>
          <speciesReference species="U9"/>
        </listOfReactants>
        <listOfProducts>
          <speciesReference species="V9"/>
        </listOfProducts>
        <listOfModifiers>
          <modifierSpeciesReference species="O9"/>
        </listOfModifiers>
        <kineticLaw>
          <math xmlns="http://www.w3.org/1998/Math/MathML">
            <apply>
              <times/>
              <ci> O9 </ci>
              <ci> kMRN </ci>
              <ci> T9 </ci>
              <ci> U9 </ci>
            </apply>
          </math>
        </kineticLaw>
      </reaction>
      <reaction id="reMRNd9" name="reMRNd9" reversible="false">
        <listOfReactants>
          <speciesReference species="T9"/>
          <speciesReference species="U9"/>
        </listOfReactants>
        <listOfProducts>
          <speciesReference species="V9"/>
        </listOfProducts>
        <listOfModifiers>
          <modifierSpeciesReference species="P9"/>
        </listOfModifiers>
        <kineticLaw>
          <math xmlns="http://www.w3.org/1998/Math/MathML">
            <apply>
              <times/>
              <ci> P9 </ci>
              <ci> kMRN </ci>
              <ci> T9 </ci>
              <ci> U9 </ci>
            </apply>
          </math>
        </kineticLaw>
      </reaction>
      <reaction id="rez9" name="rez9" reversible="false">
        <listOfReactants>
          <speciesReference species="W9"/>
        </listOfReactants>
        <listOfProducts>
          <speciesReference species="X9"/>
        </listOfProducts>
        <listOfModifiers>
          <modifierSpeciesReference species="V9"/>
        </listOfModifiers>
        <kineticLaw>
          <math xmlns="http://www.w3.org/1998/Math/MathML">
            <apply>
              <times/>
              <ci> V9 </ci>
              <ci> kass_rez </ci>
              <ci> W9 </ci>
            </apply>
          </math>
        </kineticLaw>
      </reaction>
      <reaction id="reaa9" name="reaa9" reversible="false">
        <listOfReactants>
          <speciesReference species="W9"/>
        </listOfReactants>
        <listOfProducts>
          <speciesReference species="X9"/>
        </listOfProducts>
        <listOfModifiers>
          <modifierSpeciesReference species="L9"/>
        </listOfModifiers>
        <kineticLaw>
          <math xmlns="http://www.w3.org/1998/Math/MathML">
            <apply>
              <times/>
              <ci> L9 </ci>
              <ci> kass_reaa </ci>
              <ci> W9 </ci>
            </apply>
          </math>
        </kineticLaw>
      </reaction>
      <reaction id="reab9" name="reab9" reversible="false">
        <listOfReactants>
          <speciesReference species="W9"/>
        </listOfReactants>
        <listOfProducts>
          <speciesReference species="X9"/>
        </listOfProducts>
        <listOfModifiers>
[truncated: 457,460 more chars]
